# Supplementary material for: Low-molecular-mass secretome profiling identifies HMGA2 and MIF as prognostic biomarkers for oral cavity squamous cell carcinoma
Source: Sci Rep. 2015 Jul 3;5:11689. doi: 10.1038/srep11689 (PMC4650660; doi:10.1038/srep11689)
Supplement: Supplementary Table S1, S2, S3, S4, S5, S6 [file srep11689-s2.xls]

## Sheet: Table S1
Table S1. List of 1718 proteins detected in the five OSCC LMr secretomes.
		Detectable in LMr secretome					Upregulated in microarray dataset
Description (Gene symbol)	MW (Da)	OC3	OECM1	SAS	SCC4	SCC25	E-MEXP-44	E-TABM-302	E-UMCU-11	GDS1062	GDS1584	GDS2520	E-GEOD-13601	GSE9349	GSE9844
Thymosin beta-10 (TMSB10)	5026	+	+	+	+	+							+
Thymosin beta-4 (TMSB4X)	5052.9	+	+	+	+	+
ATP synthase subunit epsilon-like protein, mitochondrial (ATP5EP2)	5806.9	+			+	+
Metallothionein-2 (MT2A)	6041.6	+	+	+	+	+
Up-regulated during skeletal muscle growth protein 5 (USMG5)	6458	+	+		+	+
40S ribosomal protein S30 (FAU)	6647.9	+			+	+
40S ribosomal protein S29 (RPS29)	6676.9	+	+		+	+
Small EDRK-rich factor 2 (SERF2)	6900.1	+			+	+
Cytochrome c oxidase copper chaperone (COX17)	6915.2	+	+	+	+	+
Beta-defensin 2 (DEFB4)	7038		+										+		+
Coiled-coil domain-containing protein 72 (CCDC72)	7066.8	+		+	+	+
Guanine nucleotide-binding protein G(I)/G(S)/G(O) subunit gamma-10 (GNG10)	7205.3	+	+	+	+	+
Guanine nucleotide-binding protein G(I)/G(S)/G(O) subunit gamma-5 (GNG5)	7318.3	+	+	+	+	+
Copper transport protein ATOX1 (ATOX1)	7401.7	+	+	+	+	+
Beta-defensin 1 (DEFB1)	7420				+	+
Keratin-associated protein 19-5 (KRTAP19-5)	7624.7				+	+
DNA-directed RNA polymerases I, II, and III subunit RPABC5 (POLR2L)	7645.6	+	+	+	+	+
H/ACA ribonucleoprotein complex subunit 3 (NOP10)	7706.2	+			+	+
Protein p8 MTCP-1 (MTCP1)	7746.7	+	+		+	+
Uncharacterized protein C17orf89 (C17orf89)	7755.9		+	+	+	+
40S ribosomal protein S28 (RPS28)	7840.9	+	+	+	+	+
Guanine nucleotide-binding protein G(I)/G(S)/G(O) subunit gamma-2 (GNG2)	7850.5	+
Small proline-rich protein 2E (SPRR2E)	7854.7	+			+	+
Adipose most abundant gene transcript 2 protein (APM2)	7854.7	+			+	+
ATP synthase subunit e, mitochondrial (ATP5I)	7933.7	+			+	+
Guanine nucleotide-binding protein G(I)/G(S)/G(O) subunit gamma-12 (GNG12)	8006.6	+	+	+	+	+
General transcription factor IIH subunit 5 (GTF2H5)	8053.5	+			+	+
60S ribosomal protein L38 (RPL38)	8218.5	+	+	+	+	+
Mitotic-spindle organizing protein associated with a ring of gamma-tubulin 1 (MOZART1)	8479	+	+		+	+
Small nuclear ribonucleoprotein G (SNRPG)	8496.3	+	+	+	+	+
Zinc finger protein 706 (ZNF706)	8497.8	+		+	+	+
Cysteine-rich protein 1 (CRIP1)	8532.7	+			+	+
Ubiquitin-like protein 5 (UBL5)	8547.2	+	+	+	+	+
Ubiquitin (RPS27A)	8565.3	+	+	+	+	+									+
Probable protein BRICK1 (C3orf10)	8745.4	+	+	+	+	+
UPF0727 protein C6orf115 (C6orf115)	9056.7	+	+	+	+	+
NEDD8 (NEDD8)	9072	+	+	+	+	+
40S ribosomal protein S21 (RPS21)	9111.6	+	+	+	+	+
Ubiquitin-fold modifier 1 (UFM1)	9117.9	+	+	+	+	+
U6 snRNA-associated Sm-like protein LSm6 (LSM6)	9127.9	+	+	+	+	+
Beta-catenin-interacting protein 1 (CTNNBIP1)	9170.3				+	+
Apolipoprotein C-I (APOC1)	9332.4	+	+	+	+	+					+
Mitochondrial import inner membrane translocase subunit Tim8 B (TIMM8B)	9343.3	+	+	+	+	+
Cytochrome c oxidase subunit 7A2, mitochondrial (COX7A2)	9396.6	+	+	+	+	+
40S ribosomal protein S27a (RPS27A)	9418.4	+			+	+
Selenoprotein W (SEPW1)	9448.3	+			+	+
40S ribosomal protein S27 (RPS27)	9460.9	+	+	+	+	+
40S ribosomal protein S27-like (RPS27L)	9477	+			+	+
Hepatitis B virus X-interacting protein (HBXIP)	9613.7	+		+	+	+
COMM domain-containing protein 6 (COMMD6)	9637.9	+	+		+	+
Cyclin-dependent kinases regulatory subunit 1 (CKS1B)	9660.4	+	+		+	+	+					+			+
GTP cyclohydrolase 1 feedback regulatory protein (GCHFR)	9698.3				+
Small nuclear ribonucleoprotein F (SNRPF)	9725.4	+	+	+	+	+	+
Molybdopterin synthase sulfur carrier subunit (MOCS2)	9755.2	+	+	+	+	+
Cyclin-dependent kinases regulatory subunit 2 (CKS2)	9860.4	+			+	+	+					+	+
Cornifin-B (SPRR1B)	9886.7	+		+	+	+
Protein transport protein Sec61 subunit beta (SEC61B)	9974.4	+	+	+	+	+
C-C motif chemokine 5 (CCL5)	9989.7	+	+		+	+					+		+
Uteroglobin (SCGB1A1)	9994.2				+	+
Acyl-CoA-binding protein (DBI)	10044.8	+	+	+	+	+
Barrier-to-autointegration factor (BANF1)	10058.7	+	+	+	+	+
Signal recognition particle 9 kDa protein (SRP9)	10111.6	+	+	+	+	+
BolA-like protein 2 (BOLA2)	10116.4	+	+	+	+	+	+						+
Splicing factor 3B subunit 5 (SF3B5)	10135.5	+	+	+	+	+
Protein S100-A6 (S100A6)	10180.4	+	+	+	+	+
Cytochrome c oxidase subunit 6B1 (COX6B1)	10192.3	+			+	+
Neutrophil defensin 1 (DEFA1)	10201	+	+	+	+	+
60S ribosomal protein L37a (RPL37A)	10275.4	+			+	+				+
Mitochondrial import inner membrane translocase subunit Tim10 (TIMM10)	10332.9	+	+	+	+	+
Dynein light chain 2, cytoplasmic (DYNLL2)	10350.1	+	+	+	+	+
Keratin-associated protein 3-3 (KRTAP3-3)	10364.5				+	+
C-X-C motif chemokine 11 (CXCL11)	10364.9	+	+			+		+			+		+		+
Dynein light chain 1, cytoplasmic (DYNLL1)	10366.1	+	+	+	+	+
Mitochondrial import inner membrane translocase subunit Tim9 (TIMM9)	10378.1	+	+	+	+	+
Protein S100-P (S100P)	10400.4	+	+	+	+	+							+
N-alpha-acetyltransferase 38, NatC auxiliary subunit (NAA38)	10402.6	+	+	+	+	+
SH3 domain-binding glutamic acid-rich-like protein 3 (SH3BGRL3)	10437.8	+	+	+	+	+
LYR motif-containing protein 2 (LYRM2)	10449.8	+	+		+	+
Mitochondrial import inner membrane translocase subunit Tim13 (TIMM13)	10500.2	+	+	+	+	+
Keratin-associated protein 3-1 (KRTAP3-1)	10538.8				+	+
Non-histone chromosomal protein HMG-14 (HMGN1)	10659.1	+			+	+
Cytochrome b-c1 complex subunit 6, mitochondrial (UQCRH)	10738.5	+				+
UPF0539 protein C7orf59 (C7orf59)	10741	+	+	+	+	+
LYR motif-containing protein 4 (LYRM4)	10758.9	+			+	+
C-C motif chemokine 20 (CCL20)	10762.3	+	+	+		+							+		+
Putative ataxin-7-like protein 3-like protein (ATXN7L3B)	10771.3	+	+	+	+	+
Small nuclear ribonucleoprotein E (SNRPE)	10803.9	+	+	+	+	+
U6 snRNA-associated Sm-like protein LSm2 (LSM2)	10834.6	+	+	+	+	+
Protein S100-A8 (S100A8)	10835	+	+	+	+	+
Small ubiquitin-related modifier 2 (SUMO2)	10871.2	+	+	+	+	+
C-X-C motif chemokine 10 (CXCL10)	10881.6	+	+		+	+					+		+		+
NADH dehydrogenase [ubiquinone] 1 alpha subcomplex subunit 2 (NDUFA2)	10921.8	+	+	+	+	+
Dynein light chain roadblock-type 1 (DYNLRB1)	10922	+	+	+	+	+
10 kDa heat shock protein, mitochondrial (HSPE1)	10931.8	+	+	+	+	+						+
Mitochondrial import inner membrane translocase subunit Tim8 A (TIMM8A)	10998.2	+	+	+	+	+
Cystatin-A (CSTA)	11006.6	+	+	+	+	+
Interleukin-8 (IL8)	11098.4	+	+	+	+	+
Protein S100-A2 (S100A2)	11116.8	+	+	+	+	+							+
Cystatin-B (CSTB)	11139.3	+	+	+	+	+
Acylphosphatase-2 (ACYP2)	11139.4	+	+	+	+	+
Apolipoprotein A-II (APOA2)	11175.3	+								+
Protein S100-A10 (S100A10)	11203.5	+	+	+	+	+
Protein dpy-30 homolog (DPY30)	11249.9	+	+	+	+	+
Acylphosphatase-1 (ACYP1)	11260.8	+	+	+	+	+
Dermcidin (DCD)	11284.1	+	+	+	+	+
Growth-regulated alpha protein (CXCL1)	11301.7	+	+	+	+	+					+		+		+
Vesicle-associated membrane protein 3 (VAMP3)	11309.1	+	+	+	+	+
C-X-C motif chemokine 3 (CXCL3)	11342.6	+	+	+	+	+									+
Vacuolar ATPase assembly integral membrane protein VMA21 (VMA21)	11354.4				+
Histone H4 (HIST1H4A)	11367.7	+	+	+	+	+
C-X-C motif chemokine 2 (CXCL2)	11389.1	+	+	+		+									+
SOSS complex subunit C (SSBIP1)	11425.1	+			+	+
ATP synthase subunit g, mitochondrial (ATP5L)	11428.5	+
Vesicle-associated membrane protein 8 (VAMP8)	11438.3	+	+	+	+	+
28S ribosomal protein S36, mitochondrial (MRPS36)	11466.4	+			+	+
Protein S100-A7 (S100A7)	11471.7	+	+	+		+
Protein S100-A13 (S100A13)	11471.7	+	+	+	+	+
60S acidic ribosomal protein P1 (RPLP1)	11514.1	+	+	+	+	+
Enhancer of yellow 2 transcription factor homolog (ENY2)	11528.9	+	+	+	+	+
Small ubiquitin-related modifier 1 (SUMO1)	11557	+	+	+	+	+
Transmembrane protein 14C (TMEM14C)	11564.8	+	+		+
U6 snRNA-associated Sm-like protein LSm7 (LSM7)	11603	+	+	+	+	+
Small ubiquitin-related modifier 3 (SUMO3)	11637	+	+	+	+	+
Protein S100-A14 (S100A14)	11662.2	+	+	+	+	+
60S acidic ribosomal protein P2 (RPLP2)	11665.5	+	+	+	+	+
High mobility group protein HMG-I/HMG-Y (HMGA1)	11676.2	+		+	+	+
Protein S100-A3 (S100A3)	11713.3				+	+
Protein S100-A4 (S100A4)	11729	+	+		+	+
Thioredoxin (TXN)	11737.3	+	+	+	+	+
Protein S100-A11 (S100A11)	11741.1	+	+	+	+	+
UPF0444 transmembrane protein C12orf23 (C12orf23)	11748	+			+	+
Cytochrome c (CYCS)	11749.4	+	+	+	+	+
Glutaredoxin-1 (GLRX)	11775.8	+	+	+	+	+
Protein S100-A16 (S100A16)	11801.9	+	+	+	+	+
High mobility group protein HMGI-C (HMGA2)	11831.9	+			+	+					+				+
DET1- and DDB1-associated protein 1 (DDA1)	11835.5	+			+	+
U6 snRNA-associated Sm-like protein LSm3 (LSM3)	11845.5	+	+	+	+	+
C-X-C motif chemokine 6 (CXCL6)	11897.5				+										+
Peptidyl-prolyl cis-trans isomerase FKBP1A (FKBP1A)	11950.7	+	+	+	+	+
LYR motif-containing protein 7 (LYRM7)	11955.2				+	+
C-Myc-binding protein (MYCBP)	11967.2	+	+	+	+	+
Pterin-4-alpha-carbinolamine dehydratase (PCBD1)	11999.7	+	+	+	+	+
BolA-like protein 3 (BOLA3)	12114.4	+	+	+	+	+
Prothymosin alpha (PTMA)	12202.5	+	+	+	+
ATPase inhibitor, mitochondrial (ATPIF1)	12248.8	+	+	+	+	+
60S ribosomal protein L36 (RPL36)	12254.2	+			+	+
Enhancer of rudimentary homolog (ERH)	12259.3	+	+	+	+	+
RING-box protein 1 (RBX1)	12273.4	+	+	+	+	+
SH3 domain-binding glutamic acid-rich-like protein 2 (SH3BGRL2)	12326.3	+	+	+	+	+
SRA stem-loop-interacting RNA-binding protein, mitochondrial (SLIRP)	12349	+			+	+
Insulin growth factor-like family member 1 (IGFL1)	12362.2			+		+
Cyclin-dependent kinase 2-associated protein 1 (CDK2AP1)	12365.4	+	+	+	+	+
Uncharacterized protein C17orf37 (C17orf37)	12403	+	+	+	+	+
PHD finger-like domain-containing protein 5A (PHF5A)	12405.5	+	+	+	+	+
Dynein light chain Tctex-type 1 (DYNLT1)	12451.7	+	+	+	+	+
Transcription initiation factor IIA subunit 2 (GTF2A2)	12457.2	+	+	+	+	+
Transcription elongation factor B polypeptide 1 (TCEB1)	12473.4	+	+	+	+	+	+
Macrophage migration inhibitory factor (MIF)	12476.5	+	+	+	+	+							+
Dolichyl-diphosphooligosaccharide--protein glycosyltransferase subunit DAD1 (DAD1)	12497.4	+	+		+	+
NADH dehydrogenase [ubiquinone] iron-sulfur protein 5 (NDUFS5)	12518.1	+	+	+	+	+
Thiosulfate sulfurtransferase/rhodanese-like domain-containing protein 1 (TSTD1)	12530.7	+			+	+
60S ribosomal protein L35a (RPL35A)	12538.1	+	+	+	+	+
D-dopachrome decarboxylase (DDT)	12712.3	+	+	+	+	+
Eukaryotic translation initiation factor 1 (EIF1)	12732.9	+	+	+	+	+
UPF0562 protein C7orf55 (C7orf55)	12748.9	+	+	+	+	+
SH3 domain-binding glutamic acid-rich-like protein (SH3BGRL)	12774.5	+		+	+	+
60S ribosomal protein L30 (RPL30)	12784.7	+	+	+	+	+
Eukaryotic translation initiation factor 1b (EIF1B)	12824	+			+	+
Tubulin-specific chaperone A (TBCA)	12855.2	+	+	+	+	+
Protein Churchill (CHURC1)	12887	+			+	+
Myotrophin (MTPN)	12895.3	+	+	+	+	+
WAP four-disulfide core domain protein 2 (WFDC2)	12992.5	+			+
40S ribosomal protein S26 (RPS26)	13015.5	+	+	+	+	+
Dynein light chain Tctex-type 3 (DYNLT3)	13061		+			+
Proteasome assembly chaperone 3 (PSMG3)	13103.6	+	+	+	+	+
Transcription elongation factor B polypeptide 2 (TCEB2)	13133.2	+	+		+	+
Ubiquitin-like protein 3 (UBL3)	13157.3			+
Protein C10 (C12orf57)	13178.2	+	+	+	+	+
Transcription elongation factor SPT4 (SUPT4H1)	13193.3	+	+	+	+	+
CDKN2AIP N-terminal-like protein (CDKN2AIPNL)	13196.1	+	+	+
Protein S100-A9 (S100A9)	13242.3	+		+	+	+
Small nuclear ribonucleoprotein Sm D1 (SNRPD1)	13281.9	+	+	+	+	+
Lymphocyte antigen 6D (LY6D)	13286.3	+			+	+							+
60S ribosomal protein L34 (RPL34)	13293.1	+	+	+	+
DNA-directed RNA polymerase II subunit RPB11-a (POLR2J)	13294.1	+		+	+	+
Gamma-synuclein (SNCG)	13329.6	+	+	+	+
UPF0366 protein C11orf67 (C11orf67)	13331.3	+			+	+
V-type proton ATPase subunit F (ATP6V1F)	13370.9	+	+	+	+	+
40S ribosomal protein S20 (RPS20)	13373	+	+	+	+	+
NADH dehydrogenase [ubiquinone] 1 alpha subcomplex subunit 5 (NDUFA5)	13459	+		+
Mitogen-activated protein-binding protein-interacting protein (ROBLD3)	13507.9	+	+	+	+	+
Histone H2A.V (H2AFV)	13509.2	+	+	+	+	+									+
Keratin-associated protein 2-1 (KRTAP2-1)	13512.1	+		+	+	+
Small nuclear ribonucleoprotein Sm D2 (SNRPD2)	13527.1	+	+	+	+	+
Serum amyloid A protein (SAA1)	13532.6	+			+	+		+			+				+
Replication protein A 14 kDa subunit (RPA3)	13569.1	+	+	+	+	+
Sjoegren syndrome nuclear autoantigen 1 (SSNA1)	13596.5	+		+	+	+
Mitogen-activated protein kinase scaffold protein 1 (MAPKSP1)	13623	+	+	+	+	+
Gamma-aminobutyric acid receptor-associated protein-like 2 (GABARAPL2)	13667.2		+	+	+	+
Ribonuclease P protein subunit p14 (RPP14)	13693.6	+	+	+	+	+
Cytochrome c oxidase subunit 5B, mitochondrial (COX5B)	13695.7	+	+	+	+	+
NADH dehydrogenase [ubiquinone] iron-sulfur protein 6, mitochondrial (NDUFS6)	13711.3	+			+	+
Beta-2-microglobulin (B2M)	13714.9	+	+	+	+	+
Tax1-binding protein 3 (TAX1BP3)	13734.6	+	+	+	+	+
40S ribosomal protein S25 (RPS25)	13743	+	+	+	+	+
Proteasome assembly chaperone 4 (PSMG4)	13774.7	+	+	+	+	+
Histidine triad nucleotide-binding protein 1 (HINT1)	13802.1	+	+	+	+	+
Peptidyl-prolyl cis-trans isomerase NIMA-interacting 4 (PIN4)	13810.1	+	+		+	+
14 kDa phosphohistidine phosphatase (PHPT1)	13832.6	+	+	+	+
Protein yippee-like 5 (YPEL5)	13841.7	+			+	+
Pleckstrin homology-like domain family A member 3 (PHLDA3)	13891.2			+	+
Histone H2B type 1-C/E/F/G/I (HIST1H2BC)	13892.6	+	+	+	+	+	+					+
Small nuclear ribonucleoprotein Sm D3 (SNRPD3)	13916.6	+	+	+	+	+
Thioredoxin domain-containing protein 17 (TXNDC17)	13940.4	+	+	+	+	+
Histone H2B type 1-B (HIST1H2BB)	13950.8	+	+	+	+	+
Interferon-induced transmembrane protein 1 (IFITM1)	13964.7	+	+	+	+	+					+
Gamma-aminobutyric acid receptor-associated protein-like 1 (GABARAPL1)	14044.6	+	+	+
Histone H2A type 2-A (HIST2H2AA3)	14096	+	+	+	+	+						+	+		+
Uncharacterized protein C1orf31 (C1orf31)	14116.5	+	+	+	+	+
NHP2-like protein 1 (NHP2L1)	14173.8	+	+	+	+	+
CD59 glycoprotein (CD59)	14177.2	+	+	+	+	+
tRNA methyltransferase 112 homolog (TRMT112)	14199.4	+	+	+	+	+
Prefoldin subunit 1 (PFDN1)	14211	+	+	+
28S ribosomal protein S6, mitochondrial (MRPS6)	14227.1	+			+	+
Sulfiredoxin-1 (SRXN1)	14259.4	+	+		+	+
Programmed cell death protein 5 (PDCD5)	14285.3	+	+	+	+	+
BolA-like protein 1 (BOLA1)	14289.1	+			+	+
Antileukoproteinase (SLPI)	14326	+	+	+	+	+
Pterin-4-alpha-carbinolamine dehydratase 2 (PCBD2)	14365.9			+	+	+
Activated RNA polymerase II transcriptional coactivator p15 (SUB1)	14395.9	+	+	+	+	+							+
Alpha-synuclein (SNCA)	14459.3	+				+
60S ribosomal protein L31 (RPL31)	14463.2	+	+	+	+	+
Nuclear transport factor 2 (NUTF2)	14478.9	+	+	+	+	+
Ribonuclease UK114 (HRSP12)	14494.1	+	+	+	+	+
40S ribosomal protein S12 (RPS12)	14514.8	+	+	+	+	+
60S ribosomal protein L35 (RPL35)	14552.5	+	+	+	+	+
Signal recognition particle 14 kDa protein (SRP14)	14570.6	+	+	+	+	+
Prefoldin subunit 6 (PFDN6)	14583	+	+	+	+	+
Pre-mRNA branch site protein p14 (SF3B14)	14585.6	+	+	+	+	+
Microtubule-associated proteins 1A/1B light chain 3B (MAP1LC3B)	14688.2	+	+	+	+	+
Chromatin accessibility complex protein 1 (CHRAC1)	14711	+	+	+	+	+
Galectin-1 (LGALS1)	14715.8	+	+	+	+	+					+	+
Fatty acid-binding protein, adipocyte (FABP4)	14718.7					+					+
Serum amyloid A-4 protein (SAA4)	14747.2	+				+
60S ribosomal protein L22 (RPL22)	14787.3	+	+	+	+	+
40S ribosomal protein S15a (RPS15A)	14840	+	+	+	+	+
Fatty acid-binding protein, heart (FABP3)	14858.5			+
60S ribosomal protein L23 (RPL23)	14865.9	+	+	+	+	+
Astrocytic phosphoprotein PEA-15 (PEA15)	15041.2	+	+		+	+
Profilin-2 (PFN2)	15046.2	+	+	+	+	+	+				+	+			+
Profilin-1 (PFN1)	15054.3	+	+	+	+	+							+
Galectin-7 (LGALS7)	15074.7	+			+	+							+
Fatty acid-binding protein, epidermal (FABP5)	15164.4	+	+	+	+	+	+						+
Hemoglobin subunit alpha (HBA1)	15257.6	+	+	+	+	+
Prefoldin subunit 4 (PFDN4)	15314.6	+	+	+	+	+
Histone H3.3 (H3F3A)	15328.7	+	+	+	+	+
U6 snRNA-associated Sm-like protein LSm4 (LSM4)	15350	+	+	+	+	+
40S ribosomal protein S24 (RPS24)	15423.8	+	+		+	+
40S ribosomal protein S17 (RPS17)	15550.5	+	+		+	+
Midkine (MDK)	15585.3	+	+		+	+					+
Peptidyl-prolyl cis-trans isomerase FKBP2 (FKBP2)	15649.6	+	+	+	+	+
Cellular retinoic acid-binding protein 2 (CRABP2)	15692.9	+	+	+	+	+							+
V-type proton ATPase 16 kDa proteolipid subunit (ATP6V0C)	15736.6	+	+		+	+
60S ribosomal protein L28 (RPL28)	15747.9	+	+	+	+	+
60S ribosomal protein L27 (RPL27)	15798.4	+	+		+	+
Cystatin-C (CST3)	15799.2	+	+	+	+	+
Uncharacterized protein C2orf79 (C2orf79)	15805.4	+	+	+	+	+
40S ribosomal protein S23 (RPS23)	15807.7	+	+	+	+	+
Golgin subfamily A member 7 (GOLGA7)	15824.5		+	+
Retinol-binding protein 1 (RBP1)	15850.2		+		+	+	+				+	+	+		+
60S ribosomal protein L32 (RPL32)	15860.4	+	+		+	+
Nuclear receptor 2C2-associated protein (NR2C2AP)	15875.5		+
Calmodulin-like protein 5 (CALML5)	15892.9	+		+	+
Protein phosphatase 1 regulatory subunit 14B (PPP1R14B)	15911.5		+		+
Superoxide dismutase [Cu-Zn] (SOD1)	15935.3	+	+	+	+	+
Coactosin-like protein (COTL1)	15945.2	+	+	+	+	+
Hemoglobin subunit beta (HBB)	15998	+	+	+	+	+
40S ribosomal protein S19 (RPS19)	16060.5	+	+	+	+	+		+
Cytidine deaminase (CDA)	16184.7		+		+	+							+
Selenoprotein M (SELM)	16232.2	+			+	+
40S ribosomal protein S14 (RPS14)	16272.9	+	+	+	+	+
Heat shock protein beta-11 (HSPB11)	16297.2		+
Actin-related protein 2/3 complex subunit 5 (ARPC5)	16320.6	+	+	+	+	+
Ubiquitin-conjugating enzyme E2 variant 2 (UBE2V2)	16362.9	+	+	+	+	+
Endothelial differentiation-related factor 1 (EDF1)	16369.1		+	+	+
Trafficking protein particle complex subunit 2 (TRAPPC2)	16445.3	+	+	+		+
40S ribosomal protein S16 (RPS16)	16445.9	+	+	+	+	+
Eukaryotic translation initiation factor 1A, X-chromosomal (EIF1AX)	16461.3	+	+	+	+	+
Iron-sulfur cluster assembly 2 homolog, mitochondrial (ISCA2)	16476.3	+			+	+
Ubiquitin-conjugating enzyme E2 variant 1 (UBE2V1)	16495.1	+	+	+	+	+
Cystatin-M (CST6)	16511.1	+	+	+	+	+							+
Cyclin-dependent kinase inhibitor 2A, isoforms 1/2/3 (CDKN2A)	16532.8				+	+
Lysozyme C (LYZ)	16536.9	+		+	+						+
Angiogenin (ANG)	16550.2	+	+	+	+	+
60S ribosomal protein L27a (RPL27A)	16561.4	+	+			+
Epididymal secretory protein E1 (NPC2)	16570	+	+	+	+	+
Prolactin-inducible protein (PIP)	16573.1	+	+	+		+
Ubiquitin-conjugating enzyme E2 D1 (UBE2D1)	16602.7				+	+
Glutaredoxin-related protein 5, mitochondrial (GLRX5)	16628.1	+	+	+	+	+
Ubiquitin-conjugating enzyme E2 D3 (UBE2D3)	16688.1	+	+	+	+	+
Proteolipid protein 2 (PLP2)	16691.4	+	+	+		+
Glia maturation factor beta (GMFB)	16713.6	+	+	+	+	+
Cytochrome c oxidase subunit 5A, mitochondrial (COX5A)	16762.5	+	+	+	+	+
Thioredoxin-like protein 4A (TXNL4A)	16786.5	+			+	+
Eukaryotic translation initiation factor 5A-1 (EIF5A)	16832.7	+	+	+	+	+
Calmodulin (CALM1)	16838	+	+	+	+	+
Ribonuclease 4 (RNASE4)	16840.4	+	+	+	+	+
DNA polymerase epsilon subunit 3 (POLE3)	16859.9	+			+	+
Calmodulin-like protein 3 (CALML3)	16890.8	+			+	+
Myosin light polypeptide 6 (MYL6)	16929.8	+	+	+	+	+
Actin-related protein 2/3 complex subunit 5-like protein (ARPC5L)	16941.3	+	+	+	+	+
AP-2 complex subunit sigma (AP2S1)	17017.9	+	+	+		+
40S ribosomal protein S15 (RPS15)	17040.8	+			+	+
Keratin-associated protein 11-1 (KRTAP11-1)	17083.9	+			+	+
Ubiquitin-conjugating enzyme E2 N (UBE2N)	17138.6	+	+	+	+	+
DNA-directed RNA polymerases I, II, and III subunit RPABC3 (POLR2H)	17144.2	+	+	+	+	+
Nucleoside diphosphate kinase A (NME1)	17148.8	+	+	+	+	+				+
Histidine triad nucleotide-binding protein 2, mitochondrial (HINT2)	17161.7	+	+
Protein mago nashi homolog (MAGOH)	17164.4	+	+	+	+	+
40S ribosomal protein S13 (RPS13)	17223.3	+	+	+	+	+
60S ribosomal protein L26 (RPL26)	17258.4	+	+	+		+
Single-stranded DNA-binding protein, mitochondrial (SSBP1)	17259.7	+	+	+	+	+
Nucleoside diphosphate kinase B (NME2)	17298.3	+	+	+	+	+				+
Stathmin (STMN1)	17303	+	+	+	+	+
Ubiquitin-conjugating enzyme E2 B (UBE2B)	17312.6		+			+
Prefoldin subunit 5 (PFDN5)	17328.4	+	+		+	+
U1 small nuclear ribonucleoprotein C (SNRPC)	17393.9	+				+
Acyl carrier protein, mitochondrial (NDUFAB1)	17417.9	+	+	+	+	+
Protein FAM96B (FAM96B)	17662.7				+
NudC domain-containing protein 2 (NUDCD2)	17675.9	+	+		+	+
60S ribosomal protein L23a (RPL23A)	17696.2	+	+	+	+	+
40S ribosomal protein S18 (RPS18)	17719.3	+	+		+	+
60S ribosomal protein L29 (RPL29)	17753	+	+		+	+
Ubiquitin/ISG15-conjugating enzyme E2 L6 (UBE2L6)	17769.4	+			+	+							+
60S ribosomal protein L24 (RPL24)	17779.5	+	+	+	+	+
15 kDa selenoprotein (41532)	17791	+	+	+	+	+
60S ribosomal protein L12 (RPL12)	17819.1	+	+	+	+	+
Ubiquitin-conjugating enzyme E2 L3 (UBE2L3)	17862.3	+	+	+	+	+
Interferon-induced 17 kDa protein (ISG15)	17887.4	+	+		+	+	+				+		+		+
SUMO-conjugating enzyme UBC9 (UBE2I)	18007.5	+	+	+	+	+
Peptidyl-prolyl cis-trans isomerase A (PPIA)	18012.9	+	+	+	+	+
Keratin-associated protein 4-4 (KRTAP4-4)	18020.2				+	+
Low molecular weight phosphotyrosine protein phosphatase (ACP1)	18042.7	+	+	+	+	+									+
Short coiled-coil protein (SCOC)	18045.6	+			+	+
Peptidyl-prolyl cis-trans isomerase-like 3 (PPIL3)	18154.7		+		+	+
Peptidyl-prolyl cis-trans isomerase-like 1 (PPIL1)	18237.3	+	+		+	+
Peptidyl-prolyl cis-trans isomerase NIMA-interacting 1 (PIN1)	18243.7		+		+	+
Keratin-associated protein 9-2 (KRTAP9-2)	18284.5				+	+
Caveolin-2 (CAV2)	18291.6	+	+	+	+		+						+	+
Keratin-associated protein 13-1 (KRTAP13-1)	18320				+	+
Thioredoxin, mitochondrial (TXN2)	18383.3	+	+	+	+	+
Uncharacterized protein C19orf43 (C19orf43)	18419.6	+	+		+	+
40S ribosomal protein S11 (RPS11)	18431.3	+	+		+	+				+
Cofilin-1 (CFL1)	18503.2	+	+	+	+	+
Destrin (DSTN)	18506.2	+	+	+	+	+
60S ribosomal protein L21 (RPL21)	18565	+			+
Cold-inducible RNA-binding protein (CIRBP)	18648.3		+	+	+	+
S-phase kinase-associated protein 1 (SKP1)	18658.4	+	+	+	+	+
Prostaglandin E synthase 3 (PTGES3)	18697.9	+	+	+	+	+	+
Keratin-associated protein 13-2 (KRTAP13-2)	18726.8			+	+	+
Cofilin-2 (CFL2)	18737.3		+	+	+	+
Sorting nexin-3 (SNX3)	18763	+	+	+	+	+
UPF0556 protein C19orf10 (C19orf10)	18794.9	+	+	+	+	+
40S ribosomal protein S10 (RPS10)	18898.3	+	+	+	+	+
Glycine cleavage system H protein, mitochondrial (GCSH)	18910.7	+	+	+
PEST proteolytic signal-containing nuclear protein (PCNP)	18925.4	+	+	+	+	+
Galectin-related protein (GRP)	18986.1		+	+	+	+
Nucleoside diphosphate kinase 3 (NME3)	19015.2	+			+
Probable RNA-binding protein EIF1AD (EIF1AD)	19052.6				+	+
Protein CutA (CUTA)	19116.1	+	+	+	+	+
39S ribosomal protein L49, mitochondrial (MRPL49)	19198.3	+	+	+	+	+
DNL-type zinc finger protein (DNLZ)	19203.7			+		+
Thioredoxin domain-containing protein 12 (TXNDC12)	19206.4	+	+	+	+	+
Peptidyl-prolyl cis-trans isomerase H (PPIH)	19208.1	+	+	+	+	+
DNA-directed RNA polymerase II subunit RPB7 (POLR2G)	19294.6	+	+	+	+	+
Calcineurin subunit B type 1 (PPP3R1)	19300.4	+	+		+	+
Splicing factor, arginine/serine-rich 3 (SFRS3)	19330	+	+	+	+	+
Huntingtin-interacting protein K (HYPK)	19332.1		+	+
N-alpha-acetyltransferase 50, NatE catalytic subunit (NAA50)	19398.9	+	+		+	+
Cellular nucleic acid-binding protein (CNBP)	19462.1	+	+	+	+	+
Ubiquitin-conjugating enzyme E2 G1 (UBE2G1)	19509.8		+		+
Cytochrome c oxidase subunit 4 isoform 1, mitochondrial (COX4I1)	19576.8	+			+	+
Translationally-controlled tumor protein (TPT1)	19596.2	+	+	+	+	+
Adenine phosphoribosyltransferase (APRT)	19608.5	+	+		+
Microfibrillar-associated protein 5 (MFAP5)	19611.8				+
Actin-related protein 2/3 complex subunit 4 (ARPC4)	19667.4		+	+	+	+
Neuromedin-U (NMU)	19741.3	+
Myosin regulatory light chain 12A (MYL12A)	19795.3	+	+	+	+	+
Eukaryotic translation elongation factor 1 epsilon-1 (EEF1E1)	19811.2				+
RNA-binding protein 8A (RBM8A)	19889.4		+	+	+	+
Protein DJ-1 (PARK7)	19891.2	+	+	+	+	+
Anterior gradient protein 2 homolog (AGR2)	19980.3				+	+
Tetratricopeptide repeat protein 9C (TTC9C)	20013.1				+
Ferritin light chain (FTL)	20020.6	+	+		+	+						+
Interleukin-1 receptor antagonist protein (IL1RN)	20055.4				+	+
ADP-ribosylation factor 6 (ARF6)	20083		+	+	+	+
Insulin-like growth factor II (IGF2)	20140.8	+	+	+	+	+
Parathyroid hormone-related protein (PTHLH)	20194.1	+			+	+	+				+	+	+		+
60S ribosomal protein L11 (RPL11)	20253.2	+	+	+	+	+
Mesencephalic astrocyte-derived neurotrophic factor (MANF)	20257.7	+	+	+	+	+
ADM (ADM)	20421.1	+			+	+	+						+
ADP-ribosylation factor-like protein 3 (ARL3)	20456.3		+		+
60S ribosome subunit biogenesis protein NIP7 homolog (NIP7)	20462.9	+		+	+
Caveolin-1 (CAV1)	20472.2	+	+	+	+	+
Keratin-associated protein 4-3 (KRTAP4-3)	20501.9				+	+
Ras-related protein Rap-2b (RAP2B)	20504.4		+	+	+
Vacuolar protein sorting-associated protein 29 (VPS29)	20506.1	+	+		+	+
ADP-ribosylation factor 4 (ARF4)	20511.6	+	+
Malignant T cell-amplified sequence 1 (MCTS1)	20555.9	+	+		+	+
Cysteine and glycine-rich protein 1 (CSRP1)	20567.1	+	+	+	+	+
28 kDa heat- and acid-stable phosphoprotein (PDAP1)	20630.8	+			+	+
Protein canopy homolog 2 (CNPY2)	20652.6	+	+	+	+	+
Ubiquitin-conjugating enzyme E2 H (UBE2H)	20655.8	+	+	+	+	+
ADP-ribosylation factor 1 (ARF1)	20697.6	+	+	+	+	+
Glucosamine 6-phosphate N-acetyltransferase (GNPNAT1)	20749.3		+		+	+									+
Lactoylglutathione lyase (GLO1)	20778.8	+	+	+	+	+
Chromobox protein homolog 3 (CBX3)	20812	+	+	+	+	+	+					+			+
Microfibrillar-associated protein 2 (MFAP2)	20825.2	+			+	+					+	+
Ganglioside GM2 activator (GM2A)	20839.2	+	+	+	+	+							+
Histone H1.0 (H1F0)	20864.1	+		+	+	+						+
Cation transport regulator-like protein 2 (CHAC2)	20875.1		+		+	+
NEDD8-conjugating enzyme Ubc12 (UBE2M)	20900.9	+	+	+	+	+
Keratin-associated protein 4-11 (KRTAP4-11)	20923.7				+	+
Cysteine and glycine-rich protein 2 (CSRP2)	20953.6		+		+	+
Ras-related protein Rap-1A (RAP1A)	20987.3	+	+	+	+	+
Putative hydrolase RBBP9 (RBBP9)	21000	+	+		+	+
Gamma-glutamylcyclotransferase (GGCT)	21008		+		+	+
Phosphatidylethanolamine-binding protein 1 (PEBP1)	21056.9	+	+	+	+	+
Heme-binding protein 1 (HEBP1)	21097.4	+	+	+	+	+
Dynactin subunit 3 (DCTN3)	21119.8		+		+	+
Apoptosis regulator BAX (BAX)	21185.2	+	+	+	+	+
Ferritin heavy chain (FTH1)	21226.2	+	+	+	+	+
GTPase NRas (NRAS)	21229.3	+	+	+		+
Cell division control protein 42 homolog (CDC42)	21310.7	+	+	+	+	+
39S ribosomal protein L12, mitochondrial (MRPL12)	21348.4	+	+	+	+	+
60S ribosomal protein L17 (RPL17)	21397.4	+				+
Chromobox protein homolog 1 (CBX1)	21418.1	+	+	+	+	+						+
Interleukin-11 (IL11)	21430.5		+	+											+
Inosine triphosphate pyrophosphatase (ITPA)	21445.9	+	+		+	+
Ras-related C3 botulinum toxin substrate 1 (RAC1)	21450.6	+	+	+	+	+
1,2-dihydroxy-3-keto-5-methylthiopentene dioxygenase (ADI1)	21499.2				+	+
Core-binding factor subunit beta (CBFB)	21508.1		+		+	+
Apoptosis-associated speck-like protein containing a CARD (PYCARD)	21627.8	+			+	+
Adenylate kinase isoenzyme 1 (AK1)	21635.2	+	+	+	+	+
60S ribosomal protein L18 (RPL18)	21635.2	+	+	+	+	+
Syndecan-4 (SDC4)	21642.1	+	+	+	+	+
Sorcin (SRI)	21676.7	+	+	+	+	+
Protein LSM12 homolog (LSM12)	21700.4	+	+	+	+	+
Transforming protein RhoA (RHOA)	21768.4	+	+	+	+	+
Keratin-associated protein 4-6 (KRTAP4-6)	21821.5					+
60S ribosomal protein L9 (RPL9)	21863.7	+			+
Programmed cell death protein 6 (PDCD6)	21869.1		+	+	+
Neuronal calcium sensor 1 (NCS1)	21879.5	+	+			+
Peroxiredoxin-2 (PRDX2)	21892.4	+	+	+	+	+
Peroxiredoxin-5, mitochondrial (PRDX5)	22026.3	+	+	+	+	+
Peptidyl-prolyl cis-trans isomerase F, mitochondrial (PPIF)	22040.4		+	+	+
Claudin-4 (CLDN4)	22077.2		+		+
Peroxiredoxin-1 (PRDX1)	22110.9	+	+	+	+	+
Flavin reductase (BLVRB)	22118.7	+	+	+	+	+
40S ribosomal protein S7 (RPS7)	22127.5	+	+	+	+	+
Visinin-like protein 1 (VSNL1)	22143.4	+			+	+
Transcription factor BTF3 (BTF3)	22168.3	+	+	+	+	+
Ras-related protein Rab-1B (RAB1B)	22172		+	+	+
UMP-CMP kinase (CMPK1)	22223	+	+	+	+	+
Tumor protein D54 (TPD52L2)	22237.9	+	+	+	+	+
Granulocyte colony-stimulating factor (CSF3)	22293.4	+
Hippocalcin-like protein 1 (HPCAL1)	22314.2	+	+
Interleukin-18 (IL18)	22327.4	+	+			+
Abhydrolase domain-containing protein 14B (ABHD14B)	22346.1	+	+	+	+	+
Dr1-associated corepressor (DRAP1)	22350.4	+	+	+	+	+
Histone H1.3 (HIST1H1D)	22351.3	+	+	+	+	+
Transgelin-2 (TAGLN2)	22391.9	+	+	+	+	+									+
Ubiquitin-conjugating enzyme E2 K (UBE2K)	22407.1	+	+	+	+	+
Synaptobrevin homolog YKT6 (YKT6)	22417.8	+	+		+	+							+		+
Cysteine-rich protein 2 (CRIP2)	22492.5			+
7,8-dihydro-8-oxoguanine triphosphatase (NUDT1)	22519.6	+	+		+	+
Ras-related protein Rab-10 (RAB10)	22542.1	+	+	+	+	+
Histone H1.5 (HIST1H1B)	22581.7	+	+	+	+	+
Neutrophil gelatinase-associated lipocalin (LCN2)	22588.9		+		+	+
40S ribosomal protein S9 (RPS9)	22592.5	+	+	+	+	+
Transgelin (TAGLN)	22611	+			+	+								+
Partner of Y14 and mago (WIBG)	22655.9	+	+	+
Brain acid soluble protein 1 (BASP1)	22693.3	+			+	+
Zymogen granule protein 16 homolog B (ZG16B)	22739.4				+
Claudin-1 (CLDN1)	22744.4	+		+	+	+									+
Peptidyl-prolyl cis-trans isomerase C (PPIC)	22763.5	+	+		+	+
UPF0468 protein C16orf80 (C16orf80)	22775.6		+	+	+	+
Heat shock protein beta-1 (HSPB1)	22782.6	+	+	+	+	+
Probable DNA dC->dU-editing enzyme APOBEC-3C (APOBEC3C)	22826	+			+	+
Proteasome subunit beta type-2 (PSMB2)	22837.5	+	+	+	+	+	+								+
Heme-binding protein 2 (HEBP2)	22875.7	+	+	+	+	+
40S ribosomal protein S5 (RPS5)	22877	+	+	+	+	+
Proteasome subunit beta type-3 (PSMB3)	22949.6	+	+	+	+	+
High mobility group protein B3 (HMGB3)	22980.7	+	+	+	+	+									+
Rho GDP-dissociation inhibitor 2 (ARHGDIB)	22988.4		+		+	+
Ras-related protein Rab-35 (RAB35)	23025.3	+	+	+	+	+
Putative protein phosphatase inhibitor 2-like protein 3 (PPP1R2P3)	23049.2	+			+	+
Frataxin, mitochondrial (FXN)	23136	+	+	+	+	+
Metalloproteinase inhibitor 1 (TIMP1)	23171.1	+	+	+	+	+
Rho GDP-dissociation inhibitor 1 (ARHGDIA)	23207.5	+	+	+	+	+
ATP synthase subunit O, mitochondrial (ATP5O)	23277.4	+
Protein FADD (FADD)	23279.8		+		+	+									+
Ran-specific GTPase-activating protein (RANBP1)	23310.8	+	+	+	+	+	+
Glutathione S-transferase P (GSTP1)	23356.7	+	+	+	+	+
Nascent polypeptide-associated complex subunit alpha (NACA)	23383.3	+	+	+	+	+
HD domain-containing protein 2 (HDDC2)	23390.5		+	+		+
D-tyrosyl-tRNA(Tyr) deacylase 1 (DTD1)	23423.6	+	+		+	+
60S ribosomal protein L14 (RPL14)	23432.3	+	+	+	+	+
60S ribosomal protein L19 (RPL19)	23467.4	+	+	+	+	+
Ras-related protein R-Ras (RRAS)	23480.5	+	+	+	+	+					+
Ras-related protein Rab-5C (RAB5C)	23482.7	+	+	+	+	+
Ras-related protein Rab-7a (RAB7A)	23490	+	+	+	+	+
Mitotic spindle assembly checkpoint protein MAD2A (MAD2L1)	23510.4		+	+	+		+								+
Ras-related protein Rab-2A (RAB2A)	23546.2	+	+		+	+	+
60S ribosomal protein L13a (RPL13A)	23577.9	+	+		+	+
Ras-related protein Rab-6A (RAB6A)	23593.3	+	+		+	+
Ras-related protein Rab-8A (RAB8A)	23669.7		+	+	+
SAP domain-containing ribonucleoprotein (SARNP)	23671.2	+	+	+	+	+
Interleukin-6 (IL6)	23719.2	+	+	+		+				+
Peptidyl-prolyl cis-trans isomerase B (PPIB)	23743.2	+	+	+	+	+
Ephrin-A1 (EFNA1)	23787.2		+	+	+							+	+
Osteoclast-stimulating factor 1 (OSTF1)	23787.7		+	+		+
Thymidylate kinase (DTYMK)	23819.8		+	+
Charged multivesicular body protein 2b (CHMP2B)	23907.2	+		+	+
High mobility group protein B2 (HMGB2)	24034.6	+	+	+	+	+
Platelet-derived growth factor subunit A (PDGFA)	24042.7	+	+		+	+									+
Protein CREG1 (CREG1)	24075	+	+	+		+
60S ribosomal protein L15 (RPL15)	24146.5	+	+		+
UPF0424 protein C1orf128 (C1orf128)	24178.3		+		+	+
40S ribosomal protein S8 (RPS8)	24206.4	+	+		+	+
Maleylacetoacetate isomerase (GSTZ1)	24213	+	+	+	+	+
60S ribosomal protein L13 (RPL13)	24262.2	+	+	+	+	+
GrpE protein homolog 1, mitochondrial (GRPEL1)	24279.2	+	+	+	+	+
ADP-sugar pyrophosphatase (NUDT5)	24327.8	+	+	+	+	+
Ras-related protein Rab-21 (RAB21)	24347.9	+	+	+	+	+
Ras-related protein Rab-11A (RAB11A)	24393.9	+	+	+	+	+
Metalloproteinase inhibitor 2 (TIMP2)	24399.9	+	+	+	+	+
Ovarian cancer-associated gene 2 protein (OVCA2)	24418.5		+	+	+	+
GTP-binding nuclear protein Ran (RAN)	24423.1	+	+	+	+	+
DNA-directed RNA polymerases I, II, and III subunit RPABC1 (POLR2E)	24551.4	+	+	+	+	+
Charged multivesicular body protein 5 (CHMP5)	24571.8			+	+	+
Hypoxanthine-guanine phosphoribosyltransferase (HPRT1)	24580.2	+	+	+	+	+
60S ribosomal protein L10 (RPL10)	24604.6	+	+		+
Small nuclear ribonucleoprotein-associated proteins B and B' (SNRPB)	24610.6	+	+	+	+	+
Protein-L-isoaspartate(D-aspartate) O-methyltransferase (PCMT1)	24650.9	+	+	+	+	+
26S proteasome non-ATPase regulatory subunit 9 (PSMD9)	24653.3	+	+	+
Acyl-protein thioesterase 1 (LYPLA1)	24670.2	+	+	+	+	+
Protein FAM3C (FAM3C)	24680.9	+	+	+	+	+
Superoxide dismutase [Mn], mitochondrial (SOD2)	24722.6	+	+	+	+	+	+	+			+				+
Acyl-protein thioesterase 2 (LYPLA2)	24737.2	+	+	+	+	+
Vesicle-trafficking protein SEC22b (SEC22B)	24741.4		+
Elongation factor 1-beta (EEF1B2)	24764.2	+	+	+	+	+
Golgi SNAP receptor complex member 2 (GOSR2)	24775.9		+
Ubiquitin carboxyl-terminal hydrolase isozyme L1 (UCHL1)	24824.3					+									+
60S ribosomal protein L10a (RPL10A)	24832	+	+	+	+	+
Fumarylacetoacetate hydrolase domain-containing protein 1 (FAHD1)	24843.4	+	+		+	+
High mobility group protein B1 (HMGB1)	24894.7	+	+	+	+	+
Charged multivesicular body protein 4b (CHMP4B)	24951.2	+	+	+	+	+
Peroxiredoxin-6 (PRDX6)	25036.1	+	+	+	+	+
Mps one binder kinase activator-like 1A (MOBKL1A)	25091.7	+	+	+	+	+
Eukaryotic translation initiation factor 4E (EIF4E)	25097.6		+		+	+
Charged multivesicular body protein 4a (CHMP4A)	25098.9				+	+
Transmembrane emp24 domain-containing protein 7 (TMED7)	25171.8		+		+	+
Peptidyl-prolyl cis-trans isomerase FKBP3 (FKBP3)	25177.4	+	+	+	+	+
Growth factor receptor-bound protein 2 (GRB2)	25206.8		+	+	+	+
Adenylate kinase isoenzyme 4, mitochondrial (AK3L1)	25268.5	+			+	+				+
Insulin-like growth factor-binding protein 6 (IGFBP6)	25321.8	+	+	+	+	+				+
Proteasome subunit beta type-6 (PSMB6)	25357.9	+	+	+	+	+
Interleukin-27 subunit beta (EBI3)	25396.5	+		+
CD9 antigen (CD9)	25417		+	+	+	+
Vacuolar protein sorting-associated protein 28 homolog (VPS28)	25426	+	+	+	+	+
Thymidine kinase, cytosolic (TK1)	25468.7		+		+		+					+	+		+
Splicing factor, arginine/serine-rich 2 (SFRS2)	25477.1	+	+	+	+	+
Splicing factor, arginine/serine-rich 9 (SFRS9)	25542.9	+	+	+	+
Bcl10-interacting CARD protein (C9orf89)	25589.4	+		+	+	+
Platelet-activating factor acetylhydrolase IB subunit gamma (PAFAH1B3)	25733.6	+	+		+	+
Glutathione S-transferase Mu 2 (GSTM2)	25746.5				+
Dihydropteridine reductase (QDPR)	25789.5	+	+	+	+	+
CD81 antigen (CD81)	25809.8	+	+		+
Ashwin (C2orf49)	25858.9	+			+	+
Proteasome subunit alpha type-2 (PSMA2)	25898.9	+	+	+	+	+	+
L-xylulose reductase (DCXR)	25912.2				+
Galectin-3 (LGALS3)	26152.8		+	+	+	+
Translin (TSN)	26183.4	+	+		+	+
Calcyclin-binding protein (CACYBP)	26210.3	+	+	+	+	+									+
Cleavage and polyadenylation specificity factor subunit 5 (NUDT21)	26228.1	+	+	+	+	+
Fibroblast growth factor-binding protein 1 (FGFBP1)	26264.4	+	+	+	+	+							+
Lysophospholipase-like protein 1 (LYPLAL1)	26317	+	+		+	+
Isopentenyl-diphosphate Delta-isomerase 1 (IDI1)	26320.3		+		+	+
Proteasome subunit alpha type-5 (PSMA5)	26411.3	+	+	+	+	+
Adenylate kinase 2, mitochondrial (AK2)	26479	+	+	+	+	+
Proteasome subunit beta type-1 (PSMB1)	26490.5	+	+	+	+	+
Trypsin-1 (PRSS1)	26558.1	+	+		+	+		+
Eukaryotic translation initiation factor 6 (EIF6)	26598.2	+	+	+	+	+
Triosephosphate isomerase (TPI1)	26669.1	+	+	+	+	+
40S ribosomal protein S3 (RPS3)	26688.6	+	+	+	+	+
EF-hand domain-containing protein D2 (EFHD2)	26698.4	+	+	+	+	+
Deoxyuridine 5'-triphosphate nucleotidohydrolase, mitochondrial (DUT)	26707	+	+	+	+	+
Probable ribosome biogenesis protein NEP1 (EMG1)	26720.3	+	+	+	+	+
Hepatoma-derived growth factor (HDGF)	26788.6		+	+	+	+
Oligoribonuclease, mitochondrial (REXO2)	26833.8		+			+
Kallikrein-6 (KLK6)	26855.6			+	+	+
THO complex subunit 4 (THOC4)	26888.7	+	+	+	+	+
Chloride intracellular channel protein 1 (CLIC1)	26923.3	+	+	+	+	+
Complement factor D (CFD)	27032.4				+
Vascular endothelial growth factor A (VEGFA)	27042		+	+								+			+
Ubiquitin-conjugating enzyme E2 R2 (UBE2R2)	27166.8	+	+	+	+	+
Vesicle-associated membrane protein-associated protein B/C (VAPB)	27228.7	+	+	+	+	+
Tubulin-folding cofactor B (TBCB)	27325.6	+	+	+	+
Splicing factor, arginine/serine-rich 7 (SFRS7)	27367.5	+	+	+	+	+
NKG2D ligand 2 (ULBP2)	27368.7		+	+											+
ProSAAS (PCSK1N)	27373.2			+		+
Eukaryotic translation initiation factor 4H (EIF4H)	27386		+		+	+
Proteasome subunit alpha type-6 (PSMA6)	27399.5	+	+	+	+	+
Proteasome activator complex subunit 2 (PSME2)	27402.3	+	+	+	+	+
6-phosphogluconolactonase (PGLS)	27547.5	+	+	+	+	+
mRNA turnover protein 4 homolog (MRTO4)	27561.3	+	+	+	+	+									+
Tetraspanin-6 (TSPAN6)	27563.9		+
Glutathione S-transferase omega-1 (GSTO1)	27567.2	+	+	+	+	+
Stanniocalcin-1 (STC1)	27621.3	+	+	+											+
OCIA domain-containing protein 1 (OCIAD1)	27626.8	+	+	+	+
Major prion protein (PRNP)	27660.7	+	+	+	+	+
Caspase-14 (CASP14)	27679.8	+	+	+	+	+
Thioredoxin-dependent peroxide reductase, mitochondrial (PRDX3)	27692.7	+	+	+	+	+
Keratin-associated protein 24-1 (KRTAP24-1)	27718.9				+	+
Splicing factor, arginine/serine-rich 1 (SFRS1)	27745.1	+	+	+	+	+
14-3-3 protein zeta/delta (YWHAZ)	27745.9	+	+	+	+	+	+						+
14-3-3 protein theta (YWHAQ)	27765.4	+	+	+	+	+
14-3-3 protein sigma (SFN)	27774.8	+	+	+	+	+
Electron transfer flavoprotein subunit beta (ETFB)	27843.6	+	+	+
Protein ETHE1, mitochondrial (ETHE1)	27873.2	+			+	+
Proteasome subunit alpha type-7 (PSMA7)	27887.2	+	+	+	+	+									+
Vesicle-associated membrane protein-associated protein A (VAPA)	27893.9	+	+	+	+	+
Insulin-like growth factor-binding protein 4 (IGFBP4)	27933.7	+	+	+	+	+
Uncharacterized protein C6orf203 (C6orf203)	27942.6		+		+	+
B-cell receptor-associated protein 31 (BCAP31)	27992.6	+	+	+	+	+
60S ribosomal protein L8 (RPL8)	28024.8	+	+	+	+	+
Carboxymethylenebutenolidase homolog (CMBL)	28048.6	+	+	+	+	+
Sepiapterin reductase (SPR)	28049.5	+	+
14-3-3 protein beta/alpha (YWHAB)	28083.1	+	+	+	+	+
ES1 protein homolog, mitochondrial (C21orf33)	28169.6				+	+
14-3-3 protein eta (YWHAH)	28219.6	+	+		+	+
CD151 antigen (CD151)	28295.3	+	+	+	+
14-3-3 protein gamma (YWHAG)	28303.1	+	+	+	+	+
Calpain small subunit 1 (CAPNS1)	28316.7	+	+	+	+	+
General transcription factor IIF subunit 2 (GTF2F2)	28380.3	+	+	+		+
Proteasome subunit alpha type-3 (PSMA3)	28433.7	+	+	+	+	+
Proteasome subunit beta type-5 (PSMB5)	28481	+	+	+	+	+
Acidic leucine-rich nuclear phosphoprotein 32 family member A (ANP32A)	28586.1		+		+	+
Dickkopf-related protein 1 (DKK1)	28671.1	+	+	+	+	+						+	+
40S ribosomal protein S6 (RPS6)	28681.7	+	+		+	+
Proteasome activator complex subunit 1 (PSME1)	28723.9	+	+	+	+	+
Ribosome maturation protein SBDS (SBDS)	28763.9		+	+	+	+									+
Proliferating cell nuclear antigen (PCNA)	28769.3	+	+	+	+	+	+						+
Chloride intracellular channel protein 4 (CLIC4)	28773.6	+	+	+	+	+						+			+
Acidic leucine-rich nuclear phosphoprotein 32 family member B (ANP32B)	28788.7	+	+	+	+	+
Phosphoglycerate mutase 1 (PGAM1)	28804.8	+	+	+	+	+
Enolase-phosphatase E1 (ENOPH1)	28932.4	+	+		+
Endoplasmic reticulum resident protein 29 (ERP29)	28994.9	+	+	+	+	+
Emerin (EMD)	28994.9			+	+	+
Ras-related protein Rab-34 (RAB34)	29044.8		+
Eukaryotic translation initiation factor 3 subunit J (EIF3J)	29063.3		+		+	+
Insulin-like growth factor-binding protein 7 (IGFBP7)	29129.8	+	+	+	+	+					+
Gamma-interferon-inducible lysosomal thiol reductase (IFI30)	29149.2	+			+								+		+
14-3-3 protein epsilon (YWHAE)	29175	+	+	+	+	+
Proteasome subunit beta type-4 (PSMB4)	29205	+	+	+	+	+
60S ribosomal protein L7 (RPL7)	29227.7	+	+		+	+
Cyclic AMP-dependent transcription factor ATF-1 (ATF1)	29232.4		+	+	+	+
Carbonic anhydrase 2 (CA2)	29246.6	+	+		+	+									+
Replication protein A 32 kDa subunit (RPA2)	29246.7		+		+	+
40S ribosomal protein S4, Y isoform 1 (RPS4Y1)	29456.2	+		+
Proteasome subunit alpha type-4 (PSMA4)	29484.8	+	+	+	+	+
Proteasome activator complex subunit 3 (PSME3)	29507.3	+	+	+	+	+
Proteasome subunit alpha type-1 (PSMA1)	29556	+	+	+	+	+	+
Nicotinamide N-methyltransferase (NNMT)	29575	+			+									+
40S ribosomal protein S4, X isoform (RPS4X)	29599.3	+	+	+	+	+
Spindlin-1 (SPIN1)	29600.5	+			+	+
LIM and SH3 domain protein 1 (LASP1)	29716.8	+	+	+	+	+
DnaJ homolog subfamily C member 8 (DNAJC8)	29842.2	+	+	+	+	+
DnaJ homolog subfamily C member 9 (DNAJC9)	29910.3	+	+	+	+	+
40S ribosomal protein S3a (RPS3A)	29945.3	+	+	+	+	+
60S ribosomal protein L7a (RPL7A)	29996.3	+	+		+	+
Microtubule-associated protein RP/EB family member 1 (MAPRE1)	29999.5	+	+	+	+	+
Catechol O-methyltransferase (COMT)	30037.6	+	+		+	+
DCN1-like protein 1 (DCUN1D1)	30125.9	+	+		+	+
Kallikrein-10 (KLK10)	30137.6			+	+
Integral membrane protein 2B (ITM2B)	30339.1	+	+	+	+	+
Proteasome subunit beta type-8 (PSMB8)	30354.8	+	+	+	+	+
Carbonyl reductase [NADPH] 1 (CBR1)	30374.8	+	+	+	+	+
Peflin (PEF1)	30381.3		+		+
5'-AMP-activated protein kinase subunit beta-1 (PRKAB1)	30382.7		+		+	+
Peroxiredoxin-4 (PRDX4)	30541.1	+	+			+
Interleukin-1 alpha (IL1A)	30607.8		+
Omega-amidase NIT2 (NIT2)	30608.8		+		+	+
Out at first protein homolog (OAF)	30688.4	+		+		+
Tetraspanin-14 (TSPAN14)	30691.4		+	+	+
Heterogeneous nuclear ribonucleoprotein A0 (HNRNPA0)	30840.5	+			+	+
Carbonyl reductase [NADPH] 3 (CBR3)	30850.3	+			+	+
NAD(P)H dehydrogenase [quinone] 1 (NQO1)	30869	+	+		+	+
Elongation factor 1-delta (EEF1D)	31121.9	+	+	+	+	+
Meteorin (METRN)	31206.8	+	+
S-methyl-5'-thioadenosine phosphorylase (MTAP)	31236.3	+	+	+	+	+
U1 small nuclear ribonucleoprotein A (SNRPA)	31280.5	+	+	+	+	+
Ubiquitin thioesterase OTUB1 (OTUB1)	31284.6	+	+	+	+	+
Splicing factor, arginine/serine-rich 13A (SFRS13A)	31301.7	+	+	+	+
40S ribosomal protein S2 (RPS2)	31325.2	+	+	+	+	+									+
F-actin-capping protein subunit beta (CAPZB)	31351.6	+	+	+	+	+
Complement component 1 Q subcomponent-binding protein, mitochondrial (C1QBP)	31362.6	+	+	+	+	+
Enoyl-CoA hydratase, mitochondrial (ECHS1)	31388.2	+	+	+	+	+
DNA-directed RNA polymerase II subunit RPB3 (POLR2C)	31441.7	+	+	+
S-formylglutathione hydrolase (ESD)	31463.6	+	+	+	+	+									+
tRNA (guanine-N(7)-)-methyltransferase (METTL1)	31471.6				+
Sodium/potassium-transporting ATPase subunit beta-3 (ATP1B3)	31513.7	+	+	+	+	+							+
Phosphatidylinositol transfer protein beta isoform (PITPNB)	31540.3	+	+	+	+	+
Myristoylated alanine-rich C-kinase substrate (MARCKS)	31554.2	+	+				+
Caspase-3 (CASP3)	31609	+	+	+	+	+
Diphthine synthase (DPH5)	31651.8				+	+
Insulin-like growth factor-binding protein 3 (IGFBP3)	31674.1	+	+	+		+
Pyridoxal phosphate phosphatase (PDXP)	31698.8	+	+	+	+	+
Erythrocyte band 7 integral membrane protein (STOM)	31732.1	+		+
Phosphatidylinositol transfer protein alpha isoform (PITPNA)	31806.3		+		+	+
Exosome complex exonuclease RRP42 (EXOSC7)	31835	+	+		+	+
Putative basic leucine zipper and W2 domain-containing protein 1-like 1 (BZW1L1)	31942.4		+		+
Kallikrein-5 (KLK5)	32018.9			+	+	+
Purine nucleoside phosphorylase (PNP)	32118	+	+	+	+	+							+
Heterogeneous nuclear ribonucleoprotein C-like 1 (HNRNPCL1)	32142.7	+	+	+	+	+
Thioredoxin-like protein 1 (TXNL1)	32251.4	+	+	+	+	+
Syntenin-1 (SDCBP)	32445.3		+	+	+
Syndecan-1 (SDC1)	32461.4	+	+	+	+
RNA-binding protein Raly (RALY)	32463.9	+	+	+	+	+
Nucleophosmin (NPM1)	32575.5	+	+	+	+	+
Junctional adhesion molecule A (F11R)	32583.1		+	+	+	+									+
Inorganic pyrophosphatase (PPA1)	32660.6	+	+	+	+	+
Glucosamine-6-phosphate isomerase 1 (GNPDA1)	32669.4	+	+	+	+	+
Tumor necrosis factor receptor superfamily member 6B (TNFRSF6B)	32679	+
60S ribosomal protein L6 (RPL6)	32729.3	+	+	+	+	+
Polyadenylate-binding protein 2 (PABPN1)	32749.5	+	+		+	+
Beta-lactamase-like protein 2 (LACTB2)	32806.7	+	+		+	+									+
Tropomyosin alpha-3 chain (TPM3)	32820.2	+	+	+		+
40S ribosomal protein SA (RPSA)	32854.1	+	+	+	+	+
ADP/ATP translocase 2 (SLC25A5)	32896.5	+	+	+	+	+
F-actin-capping protein subunit alpha-1 (CAPZA1)	32923.2	+	+	+	+	+
F-actin-capping protein subunit alpha-2 (CAPZA2)	32949.2	+	+	+	+	+
Tissue factor (F3)	33067.3		+	+	+	+							+	+
Translin-associated protein X (TSNAX)	33113.1	+	+		+										+
Alpha-soluble NSF attachment protein (NAPA)	33234.1	+			+	+
Transcriptional activator protein Pur-beta (PURB)	33241.9	+	+		+	+
Caspase-6 (CASP6)	33310.5	+	+	+	+	+
UBX domain-containing protein 1 (UBXN1)	33325.4		+	+	+	+
F-box only protein 2 (FBXO2)	33326.7		+
3'(2'),5'-bisphosphate nucleotidase 1 (BPNT1)	33392.7	+	+	+	+	+
Biliverdin reductase A (BLVRA)	33429	+	+		+
Protein SET (SET)	33489.4		+		+	+
Tetratricopeptide repeat protein 1 (TTC1)	33527		+		+	+
Transformer-2 protein homolog beta (TRA2B)	33666.7	+	+		+
Heterogeneous nuclear ribonucleoproteins C1/C2 (HNRNPC)	33670.5	+	+	+	+	+
Calponin-2 (CNN2)	33697.6	+	+	+	+	+
Brain-specific serine protease 4 (PRSS22)	33731.4		+	+	+	+
Protein MEMO1 (MEMO1)	33733.7	+	+	+	+	+
Spermidine synthase (SRM)	33824.5	+	+	+	+	+
Adapter molecule crk (CRK)	33830.8		+	+	+	+
Alkylated DNA repair protein alkB homolog 4 (ALKBH4)	33838				+	+
Cathepsin Z (CTSZ)	33868.2	+	+	+	+	+
Uridine phosphorylase 1 (UPP1)	33934.8	+	+	+	+	+							+
Transcription elongation factor A protein 1 (TCEA1)	33970.6	+	+	+	+	+
Phosphopantothenate--cysteine ligase (PPCS)	34006		+		+	+
Phosphoglycolate phosphatase (PGP)	34006.7	+	+	+						+
Small glutamine-rich tetratricopeptide repeat-containing protein alpha (SGTA)	34063.9	+	+		+
Growth/differentiation factor 15 (GDF15)	34154.8	+	+	+	+	+
Palmitoyl-protein thioesterase 1 (PPT1)	34194	+	+	+	+	+
60S acidic ribosomal protein P0 (RPLP0)	34274.3	+	+	+	+	+
Caspase-7 (CASP7)	34277.5	+			+	+
Actin-related protein 2/3 complex subunit 2 (ARPC2)	34333.7	+	+	+	+	+
Aminoacyl tRNA synthase complex-interacting multifunctional protein 1 (AIMP1)	34353	+		+		+
60S ribosomal protein L5 (RPL5)	34363.5	+	+	+	+	+
Meteorin-like protein (METRNL)	34397.9		+
Ubiquitin fusion degradation protein 1 homolog (UFD1L)	34501.2		+		+	+
SPARC (SPARC)	34631.9	+		+	+							+			+
Arginase-1 (ARG1)	34736.1	+		+	+	+
Glyoxalase domain-containing protein 4 (GLOD4)	34794.1	+	+	+	+	+
Insulin-like growth factor-binding protein 2 (IGFBP2)	34813.6	+	+	+	+	+
Transcription initiation factor IIB (GTF2B)	34834	+	+	+	+	+
Ribose-phosphate pyrophosphokinase 1 (PRPS1)	34834.7	+	+		+	+									+
STIP1 homology and U box-containing protein 1 (STUB1)	34857	+			+
Melanoma-associated antigen 4 (MAGEA4)	34929		+
Leucine-rich repeat-containing protein 59 (LRRC59)	34931.4	+	+	+	+	+
Epithelial cell adhesion molecule (EPCAM)	34932.3		+	+	+	+					+	+			+
Follistatin-related protein 1 (FSTL1)	34985.3	+	+	+	+	+
Tissue factor pathway inhibitor (TFPI)	35016.1	+	+	+		+
Sodium/potassium-transporting ATPase subunit beta-1 (ATP1B1)	35062.9	+	+	+	+
Guanine nucleotide-binding protein subunit beta-2-like 1 (GNB2L1)	35077	+	+	+	+	+
Serine/threonine-protein phosphatase 4 catalytic subunit (PPP4C)	35080.4	+	+		+	+
Pyridoxal kinase (PDXK)	35101.7	+	+	+	+	+
Serine/threonine-protein phosphatase 6 catalytic subunit (PPP6C)	35144.8	+	+	+	+	+
3-hydroxyisobutyrate dehydrogenase, mitochondrial (HIBADH)	35330	+			+	+
PDZ and LIM domain protein 4 (PDLIM4)	35398.2	+		+	+	+									+
Malate dehydrogenase, mitochondrial (MDH2)	35503.7	+	+	+	+	+
DNA-(apurinic or apyrimidinic site) lyase (APEX1)	35555.7	+	+	+	+	+
Calcineurin-like phosphoesterase domain-containing protein 1 (CPPED1)	35576.7	+			+	+
Serine/threonine-protein phosphatase 2A catalytic subunit alpha isoform (PPP2CA)	35594.5	+	+	+	+	+
Eukaryotic translation initiation factor 3 subunit G (EIF3G)	35612	+	+	+	+	+
BTB/POZ domain-containing protein KCTD12 (KCTD12)	35701.8	+	+	+	+	+
Tumor-associated calcium signal transducer 2 (TACSTD2)	35709.8		+	+	+	+
L-aminoadipate-semialdehyde dehydrogenase-phosphopantetheinyl transferase (AASDHPPT)	35777.1	+	+	+	+	+
Aldose reductase (AKR1B1)	35853.9	+	+	+	+	+						+
Autophagy-related protein 3 (ATG3)	35864.2	+	+		+	+
Prostaglandin reductase 1 (PTGR1)	35870.5	+	+	+	+	+
Nitrilase homolog 1 (NIT1)	35896.6	+	+	+	+	+
Nuclease-sensitive element-binding protein 1 (YBX1)	35923.8	+	+	+	+	+
Annexin A5 (ANXA5)	35938.6	+	+	+	+
Gamma-glutamyl hydrolase (GGH)	35965.9	+	+	+	+	+	+						+		+
BRCA2 and CDKN1A-interacting protein (BCCIP)	35980.3		+
Aldo-keto reductase family 1 member B10 (AKR1B10)	36021.4				+	+							+
Glyceraldehyde-3-phosphate dehydrogenase (GAPDH)	36053.4	+	+	+	+	+
2,4-dienoyl-CoA reductase, mitochondrial (DECR1)	36068.9	+			+
PDZ and LIM domain protein 1 (PDLIM1)	36071.3	+	+	+	+	+
Lymphokine-activated killer T-cell-originated protein kinase (PBK)	36086.4	+	+		+
DnaJ homolog subfamily B member 6 (DNAJB6)	36088.2			+	+	+
ELAV-like protein 1 (ELAVL1)	36092.6	+	+	+	+	+
Eukaryotic translation initiation factor 2 subunit 1 (EIF2S1)	36112.7	+	+	+	+	+
COP9 signalosome complex subunit 6 (COPS6)	36163.5	+	+		+
Heterogeneous nuclear ribonucleoprotein A/B (HNRNPAB)	36225.2	+	+	+	+	+
Four and a half LIM domains protein 1 (FHL1)	36262			+	+
Annexin A3 (ANXA3)	36377.4		+			+
Calponin-3 (CNN3)	36414.6		+		+	+
Malate dehydrogenase, cytoplasmic (MDH1)	36426.9	+	+	+	+	+
Eukaryotic translation initiation factor 3 subunit I (EIF3I)	36502	+	+	+	+	+
UPF0363 protein C7orf20 (C7orf20)	36504.8				+
DNA fragmentation factor subunit alpha (DFFA)	36522.5	+	+	+	+	+									+
PRKC apoptosis WT1 regulator protein (PAWR)	36568.1	+	+	+	+	+	+			+		+			+
Alcohol dehydrogenase [NADP+] (AKR1A1)	36573.6	+	+	+	+	+
WD repeat-containing protein 5 (WDR5)	36589.4	+	+		+	+
L-lactate dehydrogenase B chain (LDHB)	36638.6	+	+	+	+	+						+
L-lactate dehydrogenase A chain (LDHA)	36689.2	+	+	+	+	+
Protein FAM49B (FAM49B)	36748.7	+	+	+	+	+
Fructose-1,6-bisphosphatase 1 (FBP1)	36815.2	+				+
Aldo-keto reductase family 1 member C3 (AKR1C3)	36845.1	+	+		+	+					+	+
Regulation of nuclear pre-mRNA domain-containing protein 1B (RPRD1B)	36900.8		+		+	+
Geranylgeranyl transferase type-2 subunit beta (RABGGTB)	36925.2	+	+		+	+
Heterogeneous nuclear ribonucleoprotein H3 (HNRNPH3)	36927.6	+	+	+	+	+
Serine/threonine-protein phosphatase PP1-gamma catalytic subunit (PPP1CC)	36985.6	+	+	+	+	+
Coiled-coil domain-containing protein 94 (CCDC94)	37086.6		+		+
Apolipoprotein L2 (APOL2)	37092.9	+			+	+
Calumenin (CALU)	37107.7	+	+	+		+
Galactosylgalactosylxylosylprotein 3-beta-glucuronosyltransferase 3 (B3GAT3)	37121.8		+
Mitotic checkpoint protein BUB3 (BUB3)	37154.7	+	+	+	+	+
Serine/threonine-protein phosphatase PP1-beta catalytic subunit (PPP1CB)	37188.3	+			+	+
N(4)-(beta-N-acetylglucosaminyl)-L-asparaginase (AGA)	37208.4	+	+		+	+
Cathepsin L2 (CTSL2)	37329.2	+	+	+	+	+							+
Guanine nucleotide-binding protein G(I)/G(S)/G(T) subunit beta-2 (GNB2)	37331.8	+	+	+	+	+
N-acetyl-D-glucosamine kinase (NAGK)	37377.1	+	+		+	+
Cathepsin H (CTSH)	37393.9	+			+	+
Heterogeneous nuclear ribonucleoproteins A2/B1 (HNRNPA2B1)	37430.3	+	+	+	+	+
Glutaredoxin-3 (GLRX3)	37432.8	+	+	+	+	+									+
Exostosin-like 2 (EXTL2)	37466.7		+			+
Cysteine and histidine-rich domain-containing protein 1 (CHORDC1)	37489.7	+	+	+	+
Poly(rC)-binding protein 1 (PCBP1)	37498.2	+	+	+	+	+
Serine/threonine-protein phosphatase PP1-alpha catalytic subunit (PPP1CA)	37513.9	+			+	+
Transaldolase (TALDO1)	37541.7	+	+	+	+	+
Methionine adenosyltransferase 2 subunit beta (MAT2B)	37551.6	+	+	+	+	+
Cathepsin L1 (CTSL1)	37564.1	+	+	+		+									+
AH receptor-interacting protein (AIP)	37636.4	+	+		+	+
Ig alpha-1 chain C region (IGHA1)	37653.8	+		+	+	+					+
E3 ubiquitin-protein ligase RING2 (RNF2)	37656.2				+
Aldose 1-epimerase (GALM)	37765.2				+
Tsukushin (TSKU)	37808.4	+		+
Cathepsin B (CTSB)	37821.2	+	+	+	+	+
Probable cytosolic iron-sulfur protein assembly protein CIAO1 (CIAO1)	37838.9	+			+	+
GMP reductase 2 (GMPR2)	37874.5			+	+	+
Inorganic pyrophosphatase 2, mitochondrial (PPA2)	37921.4		+	+	+	+
Follistatin (FST)	38006.6	+	+	+	+	+
Ephrin-B1 (EFNB1)	38007.4	+	+	+	+	+						+
DnaJ homolog subfamily B member 1 (DNAJB1)	38045.6	+	+		+	+
Connective tissue growth factor (CTGF)	38090.7	+	+	+
Fox-1 homolog C (RBFOX3)	38102.6		+		+	+
Vacuolar protein sorting-associated protein 26A (VPS26A)	38171.2	+	+	+	+	+
Nuclear migration protein nudC (NUDC)	38243.7	+	+	+	+	+
Activator of 90 kDa heat shock protein ATPase homolog 1 (AHSA1)	38274.4	+	+	+	+	+
Dickkopf-related protein 3 (DKK3)	38290.3	+		+	+	+
Sorbitol dehydrogenase (SORD)	38324.6	+	+		+	+
Eukaryotic translation initiation factor 2 subunit 2 (EIF2S2)	38389.7	+	+		+	+
Heterogeneous nuclear ribonucleoprotein D0 (HNRNPD)	38434.5	+	+	+	+	+
SUMO-activating enzyme subunit 1 (SAE1)	38450.1	+	+		+	+
Macrophage-capping protein (CAPG)	38518	+	+	+	+	+
Poly(rC)-binding protein 2 (PCBP2)	38580.9	+	+	+	+	+
Annexin A2 (ANXA2)	38606.1	+	+	+	+	+	+						+
Annexin A1 (ANXA1)	38715.9	+	+		+	+
Heterogeneous nuclear ribonucleoprotein A1 (HNRNPA1)	38747	+	+	+	+	+
ATPase ASNA1 (ASNA1)	38793.5	+	+		+	+
Na(+)/H(+) exchange regulatory cofactor NHE-RF1 (SLC9A3R1)	38868.3	+	+	+	+	+
Poly(ADP-ribose) glycohydrolase ARH3 (ADPRHL2)	38947.3		+	+	+	+
Sperm equatorial segment protein 1 (SPESP1)	39003.8	+	+
Renin receptor (ATP6AP2)	39009.1	+	+	+	+	+
HLA class I histocompatibility antigen, alpha chain F (HLA-F)	39051.4	+
THUMP domain-containing protein 1 (THUMPD1)	39315.6	+	+		+	+
Alpha-2-HS-glycoprotein (AHSG)	39323.4	+	+		+	+
Glycogenin-1 (GYG1)	39384.4	+	+	+	+	+
Fructose-bisphosphate aldolase A (ALDOA)	39420.6	+	+	+	+	+
Fructose-bisphosphate aldolase C (ALDOC)	39456.2	+	+		+	+
ELAV-like protein 3 (ELAVL3)	39548.5	+	+	+	+	+
Twinfilin-2 (TWF2)	39548.9	+	+		+	+
Splicing factor, arginine/serine-rich 6 (SFRS6)	39588.4	+	+	+	+	+
Heterogeneous nuclear ribonucleoprotein A3 (HNRNPA3)	39595.1	+	+	+	+	+
Tropomodulin-3 (TMOD3)	39596.1	+	+		+
UV excision repair protein RAD23 homolog A (RAD23A)	39609.1	+	+	+	+	+
Core histone macro-H2A.1 (H2AFY)	39618.9	+	+
Protein XRP2 (RP2)	39641.3	+	+		+	+
Mitochondrial import inner membrane translocase subunit TIM50 (TIMM50)	39647.5	+			+	+
Alcohol dehydrogenase class-3 (ADH5)	39723.8	+			+	+
IST1 homolog (KIAA0174)	39752.2		+			+
Mannose-1-phosphate guanyltransferase beta (GMPPB)	39834		+		+
Eukaryotic translation initiation factor 3 subunit H (EIF3H)	39930.6		+		+	+
Beta-1,4-galactosyltransferase 4 (B4GALT4)	40041.9	+	+	+	+	+						+			+
DNA-binding protein A (CSDA)	40089.4	+			+	+
Vesicular integral-membrane protein VIP36 (LMAN2)	40229.5	+		+	+	+
Twinfilin-1 (TWF1)	40284.2		+	+	+	+	+
Sialic acid synthase (NANS)	40307.9	+	+
RNA-binding protein 4 (RBM4)	40314.2			+	+
Guanine nucleotide-binding protein G(i) subunit alpha-1 (GNAI1)	40362.5		+										+		+
HLA class I histocompatibility antigen, B-54 alpha chain (HLA-B)	40379.7	+	+		+	+					+
Phosphoserine aminotransferase (PSAT1)	40423.3	+	+	+	+	+
Guanine nucleotide-binding protein G(i) subunit alpha-2 (GNAI2)	40452	+	+	+	+
DnaJ homolog subfamily B member 11 (DNAJB11)	40514.6	+	+	+	+	+
Guanine nucleotide-binding protein G(k) subunit alpha (GNAI3)	40533.5		+	+
Adenosine kinase (ADK)	40546.6	+	+	+	+	+	+
NSFL1 cofactor p47 (NSFL1C)	40573.2	+	+		+	+
Serine/threonine-protein phosphatase 2A activator (PPP2R4)	40667.8	+	+		+
Peptidyl-prolyl cis-trans isomerase D (PPID)	40764.9	+	+		+
Adenosine deaminase (ADA)	40765.1	+	+	+	+	+					+
NudC domain-containing protein 3 (NUDCD3)	40821.6	+	+	+		+
HLA class I histocompatibility antigen, Cw-15 alpha chain (HLA-C)	40862.3	+	+			+		+
HLA class I histocompatibility antigen, A-30 alpha chain (HLA-A)	40904.6		+
Phosphoribosyl pyrophosphate synthase-associated protein 2 (PRPSAP2)	40926.6		+		+	+
Actin-related protein 2/3 complex subunit 1B (ARPC1B)	40949.8	+	+	+	+	+						+	+		+
HLA class I histocompatibility antigen, Cw-6 alpha chain (HLA-C)	40968.3	+			+	+		+
Suppressor of G2 allele of SKP1 homolog (SUGT1)	41024.8	+	+	+	+	+
HLA class I histocompatibility antigen, A-32 alpha chain (HLA-A)	41047.9	+	+		+	+
Protein phosphatase 1L (PPM1L)	41054.6	+		+		+
Src kinase-associated phosphoprotein 2 (SKAP2)	41218.5				+						+
Spermine synthase (SMS)	41269.6		+		+										+
Hsc70-interacting protein (ST13)	41332.4	+	+	+	+	+
Acetyl-CoA acetyltransferase, cytosolic (ACAT2)	41350.4	+	+		+	+
Septin-2 (41519)	41488.2	+	+	+	+	+
Protein arginine N-methyltransferase 1 (PRMT1)	41516.1	+	+		+
Carbohydrate sulfotransferase 11 (CHST11)	41555.6	+	+	+	+	+
Nucleolysin TIAR (TIAL1)	41589.9		+
Beta-1,3-N-acetylglucosaminyltransferase lunatic fringe (LFNG)	41774.2	+		+	+	+
Actin, cytoplasmic 2 (ACTG1)	41793.9	+	+	+	+	+
Cytosolic acyl coenzyme A thioester hydrolase (ACOT7)	41795	+	+	+	+	+
45 kDa calcium-binding protein (SDF4)	41806.9	+	+	+	+	+
Muscleblind-like protein 1 (MBNL1)	41816.7	+	+	+	+	+
Synaptic vesicle membrane protein VAT-1 homolog (VAT1)	41919.8	+	+	+	+	+
3-ketoacyl-CoA thiolase, mitochondrial (ACAA2)	41924.2	+	+
Beta-actin-like protein 2 (ACTBL2)	42004.2	+	+	+	+	+
Protein CYR61 (CYR61)	42026	+	+	+											+
Glutamine synthetase (GLUL)	42064.9	+		+	+
Serpin B5 (SERPINB5)	42101.8	+	+	+	+	+							+
Guanine nucleotide-binding protein G(q) subunit alpha (GNAQ)	42143.6		+
Basigin (BSG)	42199.7	+	+	+	+							+			+
Protein phosphatase methylesterase 1 (PPME1)	42315.8	+	+	+	+	+
Heterogeneous nuclear ribonucleoprotein G (RBMX)	42333.7	+	+	+	+	+
Serpin B9 (SERPINB9)	42404.3	+			+
Alpha-centractin (ACTR1A)	42615.2	+	+		+	+
Serpin B6 (SERPINB6)	42622.9	+	+	+	+	+
Creatine kinase B-type (CKB)	42645.1	+			+	+
Protein DEK (DEK)	42675.9	+	+	+	+	+	+
Leukocyte elastase inhibitor (SERPINB1)	42743.8	+	+		+	+
Growth/differentiation factor 8 (MSTN)	42751.2		+		+	+
Nucleosome assembly protein 1-like 4 (NAP1L4)	42823.9	+			+	+
Protein NDRG1 (NDRG1)	42834.9	+	+		+	+							+
Cytoplasmic protein NCK1 (NCK1)	42864.4		+	+		+
Serpin B7 (SERPINB7)	42906.1		+		+
Selenide, water dikinase 1 (SEPHS1)	42910.5		+		+	+
Branched-chain-amino-acid aminotransferase, cytosolic (BCAT1)	42966.9		+		+						+				+
cAMP-dependent protein kinase type I-alpha regulatory subunit (PRKAR1A)	42982.4	+	+	+	+	+
Carbohydrate sulfotransferase 14 (CHST14)	42998	+	+
Serine protease 23 (PRSS23)	43002.4	+	+	+	+	+						+	+	+	+
Interleukin enhancer-binding factor 2 (ILF2)	43062.7	+	+	+	+	+
Lactadherin (MFGE8)	43122.9	+	+	+	+	+
Protein tyrosine phosphatase-like protein PTPLAD1 (PTPLAD1)	43161.1	+	+	+	+	+									+
UV excision repair protein RAD23 homolog B (RAD23B)	43171.1	+	+	+	+	+
Caspase-4 (CASP4)	43263.1		+			+							+
DAZ-associated protein 1 (DAZAP1)	43383	+	+		+	+
Diphosphomevalonate decarboxylase (MVD)	43404.7	+			+	+
Dual specificity mitogen-activated protein kinase kinase 1 (MAP2K1)	43440.2	+	+		+	+
Protein TFG (TFG)	43448.3	+	+	+	+	+
Polymerase I and transcript release factor (PTRF)	43476.5	+	+	+	+	+
Guanine nucleotide-binding protein subunit alpha-15 (GNA15)	43509.5		+
Protein TSSC1 (TSSC1)	43603.3	+			+	+
Cell growth-regulating nucleolar protein (LYAR)	43615.1	+	+	+	+	+
Membrane cofactor protein (CD46)	43747.8		+	+	+	+
Di-N-acetylchitobiase (CTBS)	43760.8	+	+	+	+	+
Proliferation-associated protein 2G4 (PA2G4)	43786.7	+	+	+	+	+
V-set and immunoglobulin domain-containing protein 8 (VSIG8)	43889.8	+		+	+	+
Beta-1,4-galactosyltransferase 1 (B4GALT1)	43921	+	+	+	+	+
Tumor susceptibility gene 101 protein (TSG101)	43946	+	+		+
Glia-derived nexin (SERPINE2)	44003.2	+	+	+	+	+							+		+
UDP-GlcNAc:betaGal beta-1,3-N-acetylglucosaminyltransferase 5 (B3GNT5)	44054.5	+	+		+										+
Keratin, type I cytoskeletal 19 (KRT19)	44093	+	+	+	+	+			+		+
SWI/SNF-related matrix-associated actin-dependent regulator of chromatin subfamily B member 1 (SMARCB1)	44142.6	+			+
Zinc finger protein ubi-d4 (DPF2)	44156.4				+
26S protease regulatory subunit S10B (PSMC6)	44174.9	+	+	+	+	+
Transforming growth factor beta-1 (TGFB1)	44342.3	+	+	+	+	+
Splicing factor 3B subunit 4 (SF3B4)	44386.5		+	+	+	+
Dual specificity mitogen-activated protein kinase kinase 2 (MAP2K2)	44425.3	+	+	+	+	+
Hsp90 co-chaperone Cdc37 (CDC37)	44468.2	+	+	+	+	+
Protein DDI1 homolog 2 (DDI2)	44523.2				+	+
Cathepsin D (CTSD)	44553	+	+	+	+	+
Serpin B3 (SERPINB3)	44565.9	+		+		+							+
Phosphoglycerate kinase 1 (PGK1)	44615.3	+	+	+	+	+	+
Acid ceramidase (ASAH1)	44661.1	+	+	+	+	+
TAR DNA-binding protein 43 (TARDBP)	44739.7	+	+	+	+	+
Obg-like ATPase 1 (OLA1)	44745.4	+	+	+	+	+
Actin-related protein 2 (ACTR2)	44761.7	+	+	+	+	+
Serpin B4 (SERPINB4)	44855	+			+	+							+
Lysosome-associated membrane glycoprotein 1 (LAMP1)	44883.1	+	+		+	+
Chitinase domain-containing protein 1 (CHID1)	44940.9	+	+	+	+	+
Splicing factor 45 (RBM17)	44962.1	+	+	+	+	+
Plasminogen activator inhibitor 1 RNA-binding protein (SERBP1)	44965.8	+	+	+	+	+
Plasminogen activator inhibitor 1 (SERPINE1)	45060.3	+	+	+	+	+	+			+			+		+
Acetyl-CoA acetyltransferase, mitochondrial (ACAT1)	45199.8	+		+	+	+
Haptoglobin (HP)	45204.9	+	+
Angiopoietin-related protein 4 (ANGPTL4)	45214	+
LanC-like protein 1 (LANCL1)	45284.8	+	+			+
28S ribosomal protein S31, mitochondrial (MRPS31)	45320.1	+	+	+	+	+
Nucleosome assembly protein 1-like 1 (NAP1L1)	45375	+	+	+	+	+
Lysosomal acid lipase/cholesteryl ester hydrolase (LIPA)	45419.9	+	+	+
Sialidase-1 (NEU1)	45467.3	+	+	+	+	+
Activating signal cointegrator 1 complex subunit 1 (ASCC1)	45510.2		+		+	+									+
26S protease regulatory subunit 8 (PSMC5)	45627.2	+		+
Guanine nucleotide-binding protein G(s) subunit alpha isoforms short (GNAS)	45665.4	+	+	+	+
Heterogeneous nuclear ribonucleoprotein F (HNRNPF)	45671.9	+	+	+	+	+
Keratin, type I cuticular Ha3-I (KRT33A)	45940.1	+	+		+	+
Arrestin domain-containing protein 1 (ARRDC1)	45981		+	+
Olfactomedin-like protein 3 (OLFML3)	46011.2	+	+	+	+	+
Tumor necrosis factor receptor superfamily member 19L (RELT)	46091.3	+	+	+	+	+
60S ribosomal protein L3 (RPL3)	46109.5	+	+		+	+
Ubiquitin-conjugating enzyme E2 Q1 (UBE2Q1)	46127.7			+	+
Eukaryotic initiation factor 4A-I (EIF4A1)	46155.3	+	+	+	+	+
Keratin, type I cuticular Ha3-II (KRT33B)	46213.5	+			+	+
Aspartate aminotransferase, cytoplasmic (GOT1)	46248.1	+	+	+	+	+
COP9 signalosome complex subunit 4 (COPS4)	46270.2		+
Serpin B12 (SERPINB12)	46277.7			+	+
Acyl-coenzyme A thioesterase 1 (ACOT1)	46278.2					+
Pigment epithelium-derived factor (SERPINF1)	46344.4	+			+	+
Fumarylacetoacetase (FAH)	46375.6	+	+		+
Secernin-1 (SCRN1)	46382.2	+	+	+	+	+						+			+
Heterogeneous nuclear ribonucleoprotein D-like (HNRPDL)	46438.6	+	+	+	+	+
Serpin H1 (SERPINH1)	46442	+	+	+	+	+	+				+	+	+		+
Argininosuccinate synthase (ASS1)	46531.3	+				+					+
Plasminogen activator inhibitor 2 (SERPINB2)	46597.6			+
Platelet-activating factor acetylhydrolase IB subunit alpha (PAFAH1B1)	46637.4	+	+	+	+	+
Mannose-6-phosphate isomerase (MPI)	46657	+	+		+	+
Isocitrate dehydrogenase [NADP] cytoplasmic (IDH1)	46660.5	+	+	+	+	+
Protein PRRC1 (PRRC1)	46701	+	+		+	+
Alpha-1-antitrypsin (SERPINA1)	46737.9			+
Angio-associated migratory cell protein (AAMP)	46749.6				+
von Willebrand factor A domain-containing protein 1 (VWA1)	46804.2	+	+	+	+	+
Lupus La protein (SSB)	46839		+	+	+	+
Eukaryotic initiation factor 4A-III (EIF4A3)	46872.4	+	+	+	+	+
Vascular endothelial growth factor C (VEGFC)	46882.7	+	+	+	+	+							+	+	+
Endoplasmic reticulum resident protein 44 (ERP44)	46972.5	+	+		+	+
Perilipin-3 (PLIN3)	47045.6	+			+	+
Pregnancy-specific beta-1-glycoprotein 4 (PSG4)	47067.1				+	+
Multifunctional protein ADE2 (PAICS)	47080	+	+	+	+	+									+
N-acetyllactosaminide beta-1,3-N-acetylglucosaminyltransferase (B3GNT1)	47119.4	+	+	+	+	+
Alpha-enolase (ENO1)	47170.2	+	+	+	+	+							+
Keratin, type I cuticular Ha1 (KRT31)	47236.8	+	+	+	+	+
Carboxypeptidase A4 (CPA4)	47352.5	+	+	+	+	+
26S protease regulatory subunit 6B (PSMC4)	47367.7	+	+	+	+	+
Inhibin beta A chain (INHBA)	47442.6	+	+	+	+	+	+				+			+	+
Actin-like protein 6A (ACTL6A)	47461.1	+	+	+	+	+
26S proteasome non-ATPase regulatory subunit 11 (PSMD11)	47466.3	+	+	+	+	+									+
Aspartate aminotransferase, mitochondrial (GOT2)	47476.6	+	+	+	+	+
Actin-related protein 3B (ACTR3B)	47608.1	+	+	+	+	+
Thioredoxin domain-containing protein 5 (TXNDC5)	47629.1	+	+	+	+	+
Histone-binding protein RBBP4 (RBBP4)	47655.8	+		+	+	+
60S ribosomal protein L4 (RPL4)	47699.1	+	+	+	+	+
Adenosylhomocysteinase (AHCY)	47717.1	+	+	+	+	+
Transforming growth factor beta-2 (TGFB2)	47749.4	+	+	+	+	+
DNA damage-binding protein 2 (DDB2)	47865	+	+
Testin (TES)	47995.6				+	+							+		+
Keratin, type I cytoskeletal 18 (KRT18)	48059	+	+	+	+	+
Keratin, type I cytoskeletal 17 (KRT17)	48106.7	+	+	+	+	+	+					+	+		+
Protein disulfide-isomerase A6 (PDIA6)	48122.3	+	+	+	+	+									+
Keratin, type I cytoskeletal 40 (KRT40)	48138.6				+	+
Calreticulin (CALR)	48142.9	+	+	+	+	+							+		+
Drebrin-like protein (DBNL)	48206.3		+	+	+	+
KH domain-containing, RNA-binding, signal transduction-associated protein 1 (KHDRBS1)	48228.2	+	+		+	+
Farnesyl pyrophosphate synthase (FDPS)	48276.8	+	+	+	+	+
Nucleoredoxin (NXN)	48393.6		+		+	+
Urokinase-type plasminogen activator (PLAU)	48507.5	+	+	+	+	+	+					+	+	+	+
Four-jointed box protein 1 (FJX1)	48507.5	+	+	+	+	+
Ornithine aminotransferase, mitochondrial (OAT)	48536.2	+			+	+
26S protease regulatory subunit 7 (PSMC2)	48635.6	+	+	+	+	+
Alpha-galactosidase A (GLA)	48768.3	+	+	+	+	+
Malcavernin (CCM2)	48837.9	+			+	+
Exosome complex exonuclease RRP45 (EXOSC9)	48950		+	+
Probable tubulin polyglutamylase TTLL1 (TTLL1)	48989.6			+		+
Spliceosome RNA helicase BAT1 (BAT1)	48992	+	+	+	+	+
Testican-1 (SPOCK1)	49124.8		+	+		+
Zinc finger protein 185 (ZNF185)	49186.5				+	+
26S protease regulatory subunit 6A (PSMC3)	49205	+	+
Eukaryotic translation initiation factor 5 (EIF5)	49223.4	+	+		+	+
Heterogeneous nuclear ribonucleoprotein H (HNRNPH1)	49229.8	+	+	+	+	+
Serine/threonine-protein kinase 24 (STK24)	49310.6	+	+	+	+	+				+
Gasdermin-A (GSDMA)	49365.6	+		+	+	+
Septin-11 (41528)	49399.1	+	+		+	+
Legumain (LGMN)	49411	+	+	+	+	+
Keratin, type I cuticular Ha4 (KRT34)	49423.6	+	+	+	+	+
Monocarboxylate transporter 4 (SLC16A3)	49470.4		+									+
Histone acetyltransferase type B catalytic subunit (HAT1)	49514.3		+		+	+									+
Elongation factor Tu, mitochondrial (TUFM)	49542.4	+			+	+
Keratin, type I cytoskeletal 13 (KRT13)	49589.3	+	+		+	+
BAG family molecular chaperone regulator 4 (BAG4)	49593.9					+
AP-2 complex subunit mu (AP2M1)	49655.7	+	+	+	+	+
Tubulin beta chain (TUBB)	49670.6	+	+	+	+	+						+
Tubulin beta-2C chain (TUBB2C)	49830.7	+	+	+	+	+
PDZ and LIM domain protein 7 (PDLIM7)	49844.4	+	+	+	+	+
Tubulin alpha-1C chain (TUBA1C)	49895.5		+		+
Tubulin alpha-4A chain (TUBA4A)	49924.6	+	+			+
Ribonuclease inhibitor (RNH1)	49974.4	+	+	+	+	+
Elongation factor 1-gamma (EEF1G)	50119.4	+	+	+	+	+									+
Elongation factor 1-alpha 1 (EEF1A1)	50141.2	+	+	+	+	+
Tubulin alpha-1B chain (TUBA1B)	50151.7	+	+	+	+	+
Coproporphyrinogen-III oxidase, mitochondrial (CPOX)	50152	+	+	+	+	+
RuvB-like 1 (RUVBL1)	50229.4	+	+	+
Spermatogenesis-associated protein 1 (SPATA1)	50308.9	+	+	+	+	+
Keratin, type I cuticular Ha2 (KRT32)	50318.3	+			+	+
Keratin, type I cuticular Ha5 (KRT35)	50361	+			+	+
Tubulin beta-3 chain (TUBB3)	50432.7	+	+	+	+	+							+
Keratin, type I cuticular Ha8 (KRT38)	50479.9	+		+	+	+
Keratin, type II cytoskeletal 80 (KRT80)	50525.7	+		+	+	+
Keratin, type I cytoskeletal 28 (KRT28)	50568			+	+
Rab GDP dissociation inhibitor alpha (GDI1)	50584.1	+	+	+	+	+
Rab GDP dissociation inhibitor beta (GDI2)	50665.5	+	+	+	+	+
Lamina-associated polypeptide 2, isoforms beta/gamma (TMPO)	50671.4	+	+	+	+	+
Septin-7 (41524)	50680.3	+	+	+	+	+
Reticulon-4 receptor (RTN4R)	50709.1		+
Retinoid-inducible serine carboxypeptidase (SCPEP1)	50832	+	+		+	+
Heterogeneous nuclear ribonucleoprotein K (HNRNPK)	50978.5	+	+	+	+	+
Eukaryotic translation initiation factor 2 subunit 3-like protein (EIF2S3L)	51110.2	+	+	+	+	+	+
RuvB-like 2 (RUVBL2)	51158.1	+			+	+
Chordin-like protein 1 (CHRDL1)	51166.2	+
Peptidyl-prolyl cis-trans isomerase FKBP5 (FKBP5)	51213.6	+		+
Keratin, type I cytoskeletal 16 (KRT16)	51269	+	+	+	+	+							+		+
Serine protease HTRA1 (HTRA1)	51287.3	+	+	+								+
Kynurenine--oxoglutarate transaminase 3 (CCBL2)	51402.7	+	+		+	+
Keratin, type II cytoskeletal 7 (KRT7)	51406.4	+	+	+	+	+
Alpha-1,6-mannosyl-glycoprotein 2-beta-N-acetylglucosaminyltransferase (MGAT2)	51551.1		+	+	+
U1 small nuclear ribonucleoprotein 70 kDa (SNRNP70)	51558.4	+			+	+
Keratin, type I cytoskeletal 14 (KRT14)	51562.5	+	+	+	+	+
Hemopexin (HPX)	51676.5	+			+
Citrate synthase, mitochondrial (CS)	51713.8	+	+	+	+	+
Peptidyl-prolyl cis-trans isomerase FKBP4 (FKBP4)	51805.9	+	+		+	+
Dipeptidyl peptidase 1 (CTSC)	51842.3	+	+	+	+	+	+					+	+		+
5'-nucleotidase domain-containing protein 1 (NT5DC1)	51847.5		+		+	+
Adenylyl cyclase-associated protein 1 (CAP1)	51855.5		+	+	+	+
Semenogelin-1 (SEMG1)	52129.7	+				+
Ras GTPase-activating protein-binding protein 1 (G3BP1)	52162.8	+	+	+	+	+
Eukaryotic translation initiation factor 3 subunit E (EIF3E)	52222.6	+	+		+	+
Keratin, type I cuticular Ha6 (KRT36)	52247			+	+	+
Glutathione synthetase (GSS)	52385.9	+	+	+	+	+
Tubulointerstitial nephritis antigen-like (TINAGL1)	52387	+	+	+	+	+
Long palate, lung and nasal epithelium carcinoma-associated protein 1 (LPLUNC1)	52443.8	+
Clusterin (CLU)	52495	+	+	+	+	+		+
Cytosolic non-specific dipeptidase (CNDP2)	52879.7	+	+	+	+	+
Methionine aminopeptidase 2 (METAP2)	52892.3		+	+		+
Sushi repeat-containing protein SRPX2 (SRPX2)	52972.3	+	+	+	+									+
Serine hydroxymethyltransferase, cytosolic (SHMT1)	53083.8		+
Interferon regulatory factor 6 (IRF6)	53130.3		+		+	+									+
6-phosphogluconate dehydrogenase, decarboxylating (PGD)	53141.9	+	+	+	+	+
Tryptophanyl-tRNA synthetase, cytoplasmic (WARS)	53167.6	+	+	+	+	+					+				+
Coronin-1C (CORO1C)	53250.3	+	+	+	+	+
Cathepsin F (CTSF)	53366.7	+	+	+	+
Keratin-81-like protein (KRT121P)	53409			+	+	+
RNA-binding protein FUS (FUS)	53426	+	+	+	+	+
Lipoamide acyltransferase component of branched-chain alpha-keto acid dehydrogenase complex, mitochondrial (DBT)	53488.5			+		+
Ataxin-10 (ATXN10)	53490.8	+	+	+	+	+
Keratin, type II cuticular Hb6 (KRT86)	53499.9	+	+	+	+	+
Splicing factor U2AF 65 kDa subunit (U2AF2)	53501.2	+	+	+	+	+
Vimentin (VIM)	53652.7	+	+	+	+	+
Keratin, type II cytoskeletal 8 (KRT8)	53706.2	+	+	+	+	+
Collagenase 3 (MMP13)	53822.3	+	+		+	+							+	+	+
Nucleobindin-1 (NUCB1)	53879.6	+	+	+	+	+
Stromelysin-1 (MMP3)	53979.1			+	+	+						+	+	+	+
Interstitial collagenase (MMP1)	54007.9	+	+	+	+	+	+				+	+	+	+	+
Plasma alpha-L-fucosidase (FUCA2)	54068.2	+	+	+
Stromelysin-2 (MMP10)	54153				+							+	+	+	+
Probable serine carboxypeptidase CPVL (CPVL)	54165.6	+		+		+
Dihydrolipoyl dehydrogenase, mitochondrial (DLD)	54177.5		+	+
Keratin, type II cuticular Hb3 (KRT83)	54194.9	+		+	+	+
Non-POU domain-containing octamer-binding protein (NONO)	54231.6	+	+	+	+	+									+
Coronin-1B (CORO1B)	54234.9	+		+	+	+
Zinc finger protein 622 (ZNF622)	54272		+	+	+	+
Wiskott-Aldrich syndrome protein family member 2 (WASF2)	54285.3	+	+	+	+	+
ERO1-like protein alpha (ERO1L)	54394.7	+	+	+	+	+
Lysosomal protective protein (CTSA)	54467.6	+	+	+	+	+
Fascin (FSCN1)	54530.3	+	+	+	+	+						+	+
Xaa-Pro dipeptidase (PEPD)	54547.7		+		+	+
Non-syndromic hearing impairment protein 5 (DFNA5)	54555.9	+			+	+	+						+		+
Fumarate hydratase, mitochondrial (FH)	54637.8	+	+	+	+	+
EGF-containing fibulin-like extracellular matrix protein 1 (EFEMP1)	54639.1	+	+	+	+	+
WD repeat-containing protein 37 (WDR37)	54665		+	+		+
UBX domain-containing protein 7 (UBXN7)	54862.8	+	+	+	+	+						+
Adenylosuccinate lyase (ADSL)	54890.5	+	+	+	+	+
Keratin, type II cuticular Hb1 (KRT81)	54970.8				+	+
Large neutral amino acids transporter small subunit 1 (SLC7A5)	55012.1	+	+				+					+
UDP-glucose 6-dehydrogenase (UGDH)	55025.3	+	+		+
Abl interactor 1 (ABI1)	55081.8		+			+
Histone deacetylase 1 (HDAC1)	55104.1	+	+	+	+	+							+
Pre-mRNA-processing factor 19 (PRPF19)	55181.3	+	+		+	+
UPF0027 protein C22orf28 (C22orf28)	55210.2	+	+	+	+	+
Inosine-5'-monophosphate dehydrogenase 1 (IMPDH1)	55406.8	+	+	+	+	+
Nicotinamide phosphoribosyltransferase (NAMPT)	55522.5	+	+	+	+	+
Keratin, type I cytoskeletal 39 (KRT39)	55651.4		+		+	+
Ankyrin repeat domain-containing protein 57 (ANKRD57)	55672.1		+	+	+	+
Eukaryotic peptide chain release factor GTP-binding subunit ERF3A (GSPT1)	55756.7	+	+		+	+
Lysosomal Pro-X carboxypeptidase (PRCP)	55801.1	+	+	+	+	+
Keratin, type II cuticular Hb5 (KRT85)	55802	+	+	+	+	+
Inosine-5'-monophosphate dehydrogenase 2 (IMPDH2)	55806.5	+	+	+	+	+
Coiled-coil domain-containing protein 47 (CCDC47)	55874.9	+	+	+	+	+
TGF-beta receptor type-1 (TGFBR1)	55960.3	+	+
Serine hydroxymethyltransferase, mitochondrial (SHMT2)	55994.7	+		+	+	+									+
Ubiquitin carboxyl-terminal hydrolase 14 (USP14)	56070.3	+	+	+	+	+									+
Aldehyde dehydrogenase family 1 member A3 (ALDH1A3)	56109.3	+	+		+	+
Cytosol aminopeptidase (LAP3)	56167.8	+			+	+
26S proteasome non-ATPase regulatory subunit 5 (PSMD5)	56197	+	+
Calcium/calmodulin-dependent protein kinase type II subunit delta (CAMK2D)	56370.7		+		+
Aldehyde dehydrogenase, mitochondrial (ALDH2)	56381.4	+				+
4-aminobutyrate aminotransferase, mitochondrial (ABAT)	56440.9				+
ATP synthase subunit beta, mitochondrial (ATP5B)	56560.6	+	+	+
Neutral amino acid transporter B(0) (SLC1A5)	56599.8		+	+	+
Keratin, type II cuticular Hb2 (KRT82)	56653.4	+			+	+
Protein disulfide-isomerase A3 (PDIA3)	56784.6	+	+	+	+	+
Keratin, type II cytoskeletal 78 (KRT78)	56866.4	+		+	+	+
Serine/threonine-protein phosphatase 5 (PPP5C)	56880.3	+	+	+	+	+
Protein disulfide-isomerase (P4HB)	57118.1	+	+	+	+	+
Aspartyl-tRNA synthetase, cytoplasmic (DARS)	57136.7	+	+	+	+	+
Coatomer subunit delta (ARCN1)	57211.2	+	+	+	+	+
Polypyrimidine tract-binding protein 1 (PTBP1)	57222.5	+	+	+	+	+
Keratin, type II cytoskeletal 4 (KRT4)	57286.1	+	+	+	+	+
Histidyl-tRNA synthetase, cytoplasmic (HARS)	57412.5		+		+	+
T-complex protein 1 subunit beta (CCT2)	57489.9	+	+	+	+	+								+
Phenylalanyl-tRNA synthetase alpha chain (FARSA)	57564.5	+	+
Nicotinate phosphoribosyltransferase (NAPRT1)	57578.5	+	+		+	+
H/ACA ribonucleoprotein complex subunit 4 (DKC1)	57675.2	+	+		+										+
Intercellular adhesion molecule 1 (ICAM1)	57824.5	+	+	+	+
Importin subunit alpha-2 (KPNA2)	57862.5	+	+	+		+							+
Keratin, type II cytoskeletal 74 (KRT74)	57866.8	+	+	+	+	+
Importin subunit alpha-4 (KPNA4)	57886.9	+	+	+	+	+
T-complex protein 1 subunit delta (CCT4)	57926	+	+	+		+
Amphoterin-induced protein 2 (AMIGO2)	57935.2		+
Pyruvate kinase isozymes M1/M2 (PKM2)	57937.5	+	+	+	+	+
Serine/threonine-protein kinase OSR1 (OXSR1)	58023.4	+	+		+	+
T-complex protein 1 subunit zeta (CCT6A)	58025.3	+	+	+	+	+
N-acetylgalactosamine-6-sulfatase (GALNS)	58027.4	+	+	+	+	+
Proactivator polypeptide (PSAP)	58112	+	+	+	+	+
General transcription factor IIF subunit 1 (GTF2F1)	58241.9	+	+	+	+	+
Putative heat shock protein HSP 90-beta 4 (HSP90AB4P)	58265.5		+
Kunitz-type protease inhibitor 1 (SPINT1)	58397.3		+	+	+	+
Serine/threonine-protein phosphatase 2B catalytic subunit alpha isoform (PPP3CA)	58689.7	+	+	+	+	+
UDP-N-acetylhexosamine pyrophosphorylase (UAP1)	58769.5		+
Keratin, type I cytoskeletal 10 (KRT10)	58828.8	+	+	+	+	+							+
Matrix metalloproteinase-28 (MMP28)	58940.5	+	+	+		+
Non-specific lipid-transfer protein (SCP2)	58994.6	+		+	+	+
Copine-1 (CPNE1)	59058.6		+		+										+
Tyrosyl-tRNA synthetase, cytoplasmic (YARS)	59145.1	+	+		+	+
Signal transducing adapter molecule 1 (STAM)	59179.9		+			+
Glucose-6-phosphate 1-dehydrogenase (G6PD)	59258.1	+	+	+	+	+
T-complex protein 1 subunit eta (CCT7)	59367.8	+	+	+	+	+
RNA-binding protein 39 (RBM39)	59381.4		+
Glucosidase 2 subunit beta (PRKCSH)	59425.8	+	+	+	+	+
Keratin, type II cytoskeletal 75 (KRT75)	59561.3	+	+	+	+	+							+		+
Protein disulfide-isomerase A5 (PDIA5)	59595.1	+	+	+	+	+
T-complex protein 1 subunit theta (CCT8)	59621	+	+	+	+	+
T-complex protein 1 subunit epsilon (CCT5)	59672.4	+	+		+	+	+
ATP synthase subunit alpha, mitochondrial (ATP5A1)	59752.1	+	+	+
Poly(U)-binding-splicing factor PUF60 (PUF60)	59875.6	+	+	+	+	+
Keratin, type II cytoskeletal 6C (KRT6C)	60026.7	+		+	+	+
Keratin, type II cytoskeletal 6A (KRT6A)	60046.4	+	+	+	+	+							+
Keratin, type II cytoskeletal 6B (KRT6B)	60068.6	+	+	+	+	+
Macrophage colony-stimulating factor 1 (CSF1)	60119.4	+
Transcription factor p65 (RELA)	60220.1		+		+
Importin subunit alpha-1 (KPNA1)	60223	+		+	+	+
T-complex protein 1 subunit alpha (TCP1)	60345.2	+	+	+	+	+
T-complex protein 1 subunit gamma (CCT3)	60535.4	+	+	+	+	+
Golgi resident protein GCP60 (ACBD3)	60592.7				+	+
EH domain-containing protein 1 (EHD1)	60629.1		+		+	+
Prolyl 4-hydroxylase subunit alpha-1 (P4HA1)	61051.6	+			+							+			+
60 kDa heat shock protein, mitochondrial (HSPD1)	61055.7	+	+	+											+
Inositol-3-phosphate synthase 1 (ISYNA1)	61067.9	+	+	+	+	+
EH domain-containing protein 2 (EHD2)	61163.2	+	+	+	+	+
Tripeptidyl-peptidase 1 (TPP1)	61247.6	+	+			+
Phosphoglucomutase-1 (PGM1)	61451.1	+	+	+	+	+
Src substrate cortactin (CTTN)	61585.5	+	+	+	+	+				+					+
Far upstream element-binding protein 3 (FUBP3)	61639.9				+	+
Glypican-1 (GPC1)	61681.3		+	+		+
Keratin, type II cytoskeletal 1b (KRT77)	61688.7	+		+	+	+
SPATS2-like protein (SPATS2L)	61729.4		+	+		+
Nephronectin (NPNT)	61892.8				+	+
Keratin, type I cytoskeletal 9 (KRT9)	62065.9	+	+	+	+	+
Keratin, type II cytoskeletal 5 (KRT5)	62379.6	+	+	+	+	+
Stress-induced-phosphoprotein 1 (STIP1)	62642.1	+	+	+	+	+
Tissue-type plasminogen activator (PLAT)	62916.6	+	+		+
Asparaginyl-tRNA synthetase, cytoplasmic (NARS)	62944.3	+	+	+	+	+
Beta-hexosaminidase subunit beta (HEXB)	63113.3	+	+	+		+	+
Glucose-6-phosphate isomerase (GPI)	63148.5	+	+	+	+	+
5'-nucleotidase (NT5E)	63369	+	+	+	+	+							+		+
Leucine-rich repeat-containing protein 47 (LRRC47)	63474.8	+	+		+	+
Granulins (GRN)	63540	+	+	+	+	+
Ran GTPase-activating protein 1 (RANGAP1)	63543.3	+	+		+	+
Protein LYRIC (MTDH)	63838.4	+			+	+
Ubiquilin-4 (UBQLN4)	63854		+	+	+
Specifically androgen-regulated gene protein (SARG)	63965.5				+	+
PDZ and LIM domain protein 5 (PDLIM5)	64001.1	+	+	+	+	+
Keratinocyte proline-rich protein (KPRP)	64132.6	+	+	+	+	+
Heterogeneous nuclear ribonucleoprotein L (HNRNPL)	64132.8	+	+	+	+	+
Leucine-rich repeat-containing protein 15 (LRRC15)	64398.4	+			+	+
Keratin, type II cytoskeletal 3 (KRT3)	64506	+		+	+	+
Bifunctional purine biosynthesis protein PURH (ATIC)	64616.5	+	+	+		+
Polypeptide N-acetylgalactosaminyltransferase 2 (GALNT2)	64733.1	+	+	+	+	+									+
Keratin, type II cuticular Hb4 (KRT84)	64895.7	+	+	+	+	+
CD166 antigen (ALCAM)	65103.8	+	+	+	+	+
Serine/threonine-protein phosphatase 2A 65 kDa regulatory subunit A alpha isoform (PPP2R1A)	65309.7	+	+	+	+	+
Galectin-3-binding protein (LGALS3BP)	65332.1	+	+	+	+	+									+
Septin-9 (41526)	65402.3	+		+		+
Keratin, type II cytoskeletal 2 epidermal (KRT2)	65433.9	+	+	+	+	+
Putative phospholipase B-like 2 (PLBD2)	65473.4	+	+	+		+
Complement factor I (CFI)	65719.8	+	+		+						+
Keratin, type II cytoskeletal 2 oral (KRT76)	65871.4	+		+	+	+
Matrix metalloproteinase-14 (MMP14)	65885.7	+	+	+	+	+
Keratin, type II cytoskeletal 1 (KRT1)	66040.3	+	+	+	+	+
Nucleolar protein 56 (NOP56)	66052	+
Insulin-like growth factor 2 mRNA-binding protein 2 (IGF2BP2)	66122.4	+			+										+
Activating signal cointegrator 1 (TRIP4)	66147.5			+	+	+
WD repeat-containing protein 1 (WDR1)	66193.2	+	+	+	+	+
CTP synthase 1 (CTPS)	66690.7	+	+		+								+		+
Eukaryotic translation initiation factor 3 subunit L (EIF3L)	66729.3	+	+		+	+
Apoptosis-inducing factor 1, mitochondrial (AIFM1)	66901.5	+			+	+
Spastin (SPAST)	67199.4	+	+	+
ATP-binding cassette sub-family E member 1 (ABCE1)	67316.4	+	+		+
Basal cell adhesion molecule (BCAM)	67403.9	+	+	+	+	+
Far upstream element-binding protein 1 (FUBP1)	67560.6	+	+	+	+	+
Tyrosine-protein phosphatase non-receptor type 6 (PTPN6)	67561.8	+			+	+
Calnexin (CANX)	67570.2		+	+	+	+
Syntaxin-binding protein 1 (STXBP1)	67571.8	+	+		+	+
Lamin-B2 (LMNB2)	67689.8		+		+							+
Spermatogenesis-associated protein 7 (SPATA7)	67721.1	+	+	+	+	+
Moesin (MSN)	67821.8	+	+	+	+	+							+
Transketolase (TKT)	67879.4	+	+	+	+	+
Interferon-induced guanylate-binding protein 1 (GBP1)	67904.4	+	+	+	+	+
4F2 cell-surface antigen heavy chain (SLC3A2)	67996.4	+	+	+	+	+
Lysyl-tRNA synthetase (KARS)	68050.4		+	+
Clathrin interactor 1 (CLINT1)	68260.5		+	+		+
Phosphoglucomutase-2 (PGM2)	68285.7	+	+		+	+
Tyrosine-protein phosphatase non-receptor type 11 (PTPN11)	68436.2		+	+	+	+
Epsin-2 (EPN2)	68482.3		+	+
Protein POF1B (POF1B)	68696.2	+		+	+	+
Probable ATP-dependent RNA helicase DDX5 (DDX5)	69149.7	+			+
Eukaryotic translation initiation factor 4B (EIF4B)	69153.9		+	+	+	+
Leukotriene A-4 hydrolase (LTA4H)	69287.1	+	+	+	+	+
Serum albumin (ALB)	69366.9	+	+	+	+	+
Ezrin (EZR)	69414.7	+	+	+	+	+
RNA-binding protein 14 (RBM14)	69492.3	+			+
Heterogeneous nuclear ribonucleoprotein Q (SYNCRIP)	69603.5	+	+	+	+	+									+
X-ray repair cross-complementing protein 6 (XRCC6)	69846.4	+	+	+	+	+
Xaa-Pro aminopeptidase 1 (XPNPEP1)	69919.2	+	+	+	+	+
Heat shock 70 kDa protein 1A/1B (HSPA1A)	70054	+	+	+	+	+
Plastin-2 (LCP1)	70292.1	+	+	+	+	+
Copine-7 (CPNE7)	70293.6		+
ADP-ribosylation factor-binding protein GGA1 (GGA1)	70385.9	+	+		+	+
Polyadenylate-binding protein 1 (PABPC1)	70671.3	+	+	+	+	+
Echinoderm microtubule-associated protein-like 2 (EML2)	70677.3	+		+	+	+
Polyadenylate-binding protein 4 (PABPC4)	70783.8	+	+		+	+
Plastin-3 (PLS3)	70813.9	+	+	+	+	+	+
Heat shock cognate 71 kDa protein (HSPA8)	70899.8	+	+	+	+	+									+
Heterogeneous nuclear ribonucleoprotein R (HNRNPR)	70943.9	+	+		+	+
Rac GTPase-activating protein 1 (RACGAP1)	71027.8	+	+			+									+
SUMO-activating enzyme subunit 2 (UBA2)	71225.2	+	+	+	+	+
Lipolysis-stimulated lipoprotein receptor (LSR)	71438.9		+	+	+	+
CD2-associated protein (CD2AP)	71454	+	+			+
Cytoplasmic dynein 1 intermediate chain 2 (DYNC1I2)	71455.8	+
RNA polymerase II elongation factor ELL2 (ELL2)	72326.4				+	+
78 kDa glucose-regulated protein (HSPA5)	72334.7	+	+	+	+	+
Probable ATP-dependent RNA helicase DDX17 (DDX17)	72373	+				+
Sec1 family domain-containing protein 1 (SCFD1)	72382.3	+	+	+	+	+
Glutamate--cysteine ligase catalytic subunit (GCLC)	72767.8	+	+	+	+	+
Protein disulfide-isomerase A4 (PDIA4)	72934	+	+	+	+	+
Olfactomedin-like protein 2A (OLFML2A)	73055.1	+	+	+	+	+
SH3 domain-containing kinase-binding protein 1 (SH3KBP1)	73128.9		+	+		+
Far upstream element-binding protein 2 (KHSRP)	73146.6	+	+	+	+	+
ATP-dependent RNA helicase DDX3Y (DDX3Y)	73155.8	+	+
Choline transporter-like protein 1 (SLC44A1)	73304.6		+	+	+
Nucleolar and coiled-body phosphoprotein 1 (NOLC1)	73604.2	+	+	+	+	+
Stress-70 protein, mitochondrial (HSPA9)	73681.3	+	+	+	+	+
72 kDa type IV collagenase (MMP2)	73885.1	+	+	+	+	+
Lamin-A/C (LMNA)	74140.7	+	+	+	+	+
Proprotein convertase subtilisin/kexin type 9 (PCSK9)	74370.6	+	+	+	+	+									+
Tubulin--tyrosine ligase-like protein 12 (TTLL12)	74403.7	+	+
Transforming growth factor-beta-induced protein ig-h3 (TGFBI)	74682.9	+	+	+	+	+	+				+	+	+	+	+
Semaphorin-7A (SEMA7A)	74823.7		+	+
Metastasis-associated protein MTA2 (MTA2)	75025.1	+			+	+
Arginyl-tRNA synthetase, cytoplasmic (RARS)	75382				+	+
Receptor-interacting serine/threonine-protein kinase 1 (RIPK1)	75932.4				+	+
Gamma-tubulin complex component 4 (TUBGCP4)	76090.9	+	+	+		+
Splicing factor, proline- and glutamine-rich (SFPQ)	76149.5	+	+	+	+	+
Nucleolin (NCL)	76615.9	+	+	+	+	+
Protein-glutamine gamma-glutamyltransferase E (TGM3)	76633	+		+	+	+
Complement C1s subcomponent (C1S)	76684.2	+				+					+
GMP synthase [glutamine-hydrolyzing] (GMPS)	76716.7	+	+	+	+	+	+					+
Serotransferrin (TF)	77050.2	+			+	+		+
Fibulin-1 (FBLN1)	77211.6	+	+	+	+	+
Protein-glutamine gamma-glutamyltransferase 2 (TGM2)	77329.1		+	+	+									+
Heterogeneous nuclear ribonucleoprotein M (HNRNPM)	77517.3	+	+	+		+
Sciellin (SCEL)	77553.4				+
Lactotransferrin (LTF)	78182.3	+	+	+	+			+
Secretogranin-1 (CHGB)	78246.1	+
NHL repeat-containing protein 2 (NHLRC2)	79445.5				+
Growth arrest-specific protein 6 (GAS6)	79675.9	+	+			+
Calpain-2 catalytic subunit (CAPN2)	80013.1	+	+	+	+	+
Complement C1r subcomponent (C1R)	80119.6	+	+	+	+	+
Choline transporter-like protein 2 (SLC44A2)	80155.9	+	+		+
Double-strand break repair protein MRE11A (MRE11A)	80595.1	+	+	+	+
Epidermal growth factor receptor kinase substrate 8-like protein 2 (EPS8L2)	80621.1	+	+	+		+
Prolyl endopeptidase (PREP)	80701.5	+	+	+	+	+
FACT complex subunit SSRP1 (SSRP1)	81077.6	+	+	+	+	+
Acylamino-acid-releasing enzyme (APEH)	81224.1	+	+	+	+	+
CD44 antigen (CD44)	81553.4	+	+	+	+	+	+					+	+		+
Pinin (PNN)	81613.2	+		+	+	+
Junction plakoglobin (JUP)	81745.9	+	+	+	+	+							+
Dynamin-1-like protein (DNM1L)	81879.2	+					+
Calpain-1 catalytic subunit (CAPN1)	81892.6		+	+	+	+
Exostosin-2 (EXT2)	82256	+	+	+	+	+
Sulfhydryl oxidase 1 (QSOX1)	82578.7	+	+	+	+	+
Dipeptidyl peptidase 3 (DPP3)	82591.6	+	+	+	+	+
Enhanced at puberty protein 1 (EAP1)	82658.1	+	+		+	+
Niban-like protein 1 (FAM129B)	82684.1		+		+
X-ray repair cross-complementing protein 5 (XRCC5)	82707.1	+	+	+	+	+
Plakophilin-1 (PKP1)	82862.7	+		+	+	+							+
Semaphorin-3B (SEMA3B)	83121.5		+	+
Glycyl-tRNA synthetase (GARS)	83141.5		+		+	+
Heat shock protein HSP 90-beta (HSP90AB1)	83267.3	+	+	+	+	+	+					+
Threonyl-tRNA synthetase, cytoplasmic (TARS)	83437.8	+	+	+	+	+								+
Procollagen-lysine,2-oxoglutarate 5-dioxygenase 1 (PLOD1)	83552.5	+	+	+	+	+
Ribosomal protein S6 kinase alpha-3 (RPS6KA3)	83738.5	+	+		+
Prolyl endopeptidase-like (PREPL)	83929.8				+
Disintegrin and metalloproteinase domain-containing protein 10 (ADAM10)	84143	+	+	+	+	+							+
ARF GTPase-activating protein GIT1 (GIT1)	84342.4	+				+
Ribosomal RNA processing protein 1 homolog B (RRP1B)	84429.8	+			+
Heat shock protein HSP 90-alpha (HSP90AA1)	84663.2	+	+	+	+	+
Procollagen-lysine,2-oxoglutarate 5-dioxygenase 3 (PLOD3)	84786.8	+	+	+	+	+
Transferrin receptor protein 1 (TFRC)	84873.6	+	+	+	+
Protein phosphatase 1 regulatory subunit 12C (PPP1R12C)	84882.7	+			+
Semaphorin-3C (SEMA3C)	85207.8	+	+	+		+	+				+	+		+	+
LIM domain and actin-binding protein 1 (LIMA1)	85226.3	+	+	+	+	+
Aconitate hydratase, mitochondrial (ACO2)	85428	+	+		+	+
Complement factor B (CFB)	85533.2	+	+		+	+		+			+
6-phosphofructokinase type C (PFKP)	85597.4		+
Gelsolin (GSN)	85697.8	+	+	+	+	+
Exostosin-1 (EXT1)	86257.4	+	+	+	+	+				+			+		+
Lysyl oxidase homolog 2 (LOXL2)	86723.1	+	+	+	+	+						+	+		+
Amyloid beta A4 protein (APP)	86941.3	+	+	+	+	+									+
Amyloid-like protein 2 (APLP2)	86955	+	+	+	+	+
Plakophilin-3 (PKP3)	87084.7		+		+	+
Striatin-3 (STRN3)	87211.3	+	+		+	+									+
Delta-1-pyrroline-5-carboxylate synthase (ALDH18A1)	87302.9	+	+	+
Nucleolar RNA helicase 2 (DDX21)	87346	+	+	+	+	+
Disintegrin and metalloproteinase domain-containing protein 15 (ADAM15)	87744	+	+	+
Glutaminyl-tRNA synthetase (QARS)	87799.9	+	+	+	+	+
Cadherin-11 (CDH11)	87967	+		+								+
Gamma-interferon-inducible protein 16 (IFI16)	88258.1	+	+		+	+	+								+
Integrin beta-1 (ITGB1)	88415.1	+	+	+	+	+									+
Cold shock domain-containing protein E1 (CSDE1)	88885	+		+	+	+
Splicing factor 3A subunit 1 (SF3A1)	88886.1	+	+	+	+	+
Putative ribosomal RNA methyltransferase NOP2 (NOP2)	89303.6	+	+			+
Transitional endoplasmic reticulum ATPase (VCP)	89324.8	+	+	+	+	+
Progesterone-induced-blocking factor 1 (PIBF1)	89807.7		+
E3 ubiquitin-protein ligase UHRF1 (UHRF1)	89813.8	+	+	+	+	+									+
Transcription elongation factor B polypeptide 3 (TCEB3)	89910.3	+	+	+	+	+
Heterogeneous nuclear ribonucleoprotein U (HNRNPU)	90585.2	+	+	+	+	+
Putative pre-mRNA-splicing factor ATP-dependent RNA helicase DHX15 (DHX15)	90935.2	+	+	+	+	+
DNA replication licensing factor MCM3 (MCM3)	90982.6	+	+	+	+	+
DnaJ homolog subfamily C member 10 (DNAJC10)	91082.4	+		+	+	+									+
KN motif and ankyrin repeat domain-containing protein 2 (KANK2)	91173.8	+		+	+	+
Actin filament-associated protein 1-like 2 (AFAP1L2)	91301.3	+	+	+	+	+
AP-1 complex subunit gamma-1 (AP1G1)	91354.3	+	+	+	+	+
Cadherin-3 (CDH3)	91419.1	+	+	+	+	+
Vacuolar protein sorting-associated protein 35 (VPS35)	91710	+	+
Endoplasmin (HSP90B1)	92471.7	+	+	+	+	+									+
Eukaryotic translation initiation factor 3 subunit B (EIF3B)	92482.8	+	+		+	+
Calpain-7 (CAPN7)	92655.3		+	+
DNA replication licensing factor MCM6 (MCM6)	92890.6	+	+		+	+	+
Zinc transporter ZIP10 (SLC39A10)	94132.2	+	+	+
Heat shock 70 kDa protein 4 (HSPA4)	94331.9	+	+	+	+	+
Matrin-3 (MATR3)	94626.7	+	+	+	+	+
Interleukin enhancer-binding factor 3 (ILF3)	95338.9	+	+	+	+	+
Elongation factor 2 (EEF2)	95340.1	+	+	+	+	+
Serine/threonine-protein phosphatase 4 regulatory subunit 3A (SMEK1)	95372.3		+		+	+
Low-density lipoprotein receptor (LDLR)	95374.8	+	+	+		+				+					+
Follistatin-related protein 5 (FSTL5)	95752.2	+	+
Ubiquitin carboxyl-terminal hydrolase 5 (USP5)	95788.1	+	+	+	+	+
Programmed cell death 6-interacting protein (PDCD6IP)	96025.4	+	+	+
DNA replication licensing factor MCM4 (MCM4)	96560.6	+	+	+	+	+
Glycogen phosphorylase, brain form (PYGB)	96698.3	+	+	+	+	+
Heat shock protein 105 kDa (HSPH1)	96865.8	+	+	+	+	+
Glycogen phosphorylase, liver form (PYGL)	97152.4	+	+	+	+	+	+						+
Importin subunit beta-1 (KPNB1)	97171.3	+	+	+	+	+
RNA-binding protein 12 (RBM12)	97396.8		+	+	+										+
Dystroglycan (DAG1)	97442.2	+	+	+	+	+
Cadherin-1 (CDH1)	97457.6	+	+	+	+	+
Coatomer subunit gamma (COPG)	97719.4	+	+		+	+
Cytoplasmic aconitate hydratase (ACO1)	98401	+	+	+		+
Prostaglandin F2 receptor negative regulator (PTGFRN)	98555.6		+	+											+
Major vault protein (MVP)	99326	+	+	+	+	+
Cadherin-2 (CDH2)	99811.8	+	+	+
Desmocollin-2 (DSC2)	99962.6	+	+	+	+	+
Desmocollin-3 (DSC3)	99970.6	+	+	+	+	+
Desmocollin-1 (DSC1)	99988.1	+		+	+	+									+
Catenin alpha-1 (CTNNA1)	100073	+	+	+	+	+
26S proteasome non-ATPase regulatory subunit 2 (PSMD2)	100202		+		+							+
Splicing factor 3B subunit 2 (SF3B2)	100229	+	+	+	+	+
NEDD4-binding protein 1 (N4BP1)	100381				+	+	+
Extracellular sulfatase Sulf-2 (SULF2)	100458	+	+			+
Bifunctional heparan sulfate N-deacetylase/N-sulfotransferase 1 (NDST1)	100872	+	+	+	+	+
Epithelial discoidin domain-containing receptor 1 (DDR1)	101130		+	+	+	+
C-1-tetrahydrofolate synthase, cytoplasmic (MTHFD1)	101562	+
DNA replication licensing factor MCM2 (MCM2)	101898	+	+		+
Staphylococcal nuclease domain-containing protein 1 (SND1)	101998	+	+		+	+
Uncharacterized protein C2orf55 (C2orf55)	102158	+	+	+		+
Transportin-1 (TNPO1)	102359	+	+		+
Hexokinase-1 (HK1)	102488	+	+	+
Coatomer subunit beta' (COPB2)	102489	+	+		+	+
Protein KIAA1967 (KIAA1967)	102903		+
Alpha-actinin-1 (ACTN1)	103061	+	+	+	+	+	+						+	+
Puromycin-sensitive aminopeptidase (NPEPPS)	103279	+	+	+	+	+
Inter-alpha-trypsin inhibitor heavy chain H4 (ITIH4)	103358	+	+
AP-2 complex subunit alpha-2 (AP2A2)	103963	+	+	+	+	+
AP-2 complex subunit beta (AP2B1)	104555	+	+		+	+
AP-1 complex subunit beta-1 (AP1B1)	104639	+	+	+	+	+
Alpha-actinin-4 (ACTN4)	104857	+	+	+	+	+
Lysosomal alpha-glucosidase (GAA)	105320	+	+			+
Eukaryotic translation initiation factor 3 subunit C (EIF3C)	105347	+	+	+		+
26S proteasome non-ATPase regulatory subunit 1 (PSMD1)	105839	+	+		+
Calsyntenin-3 (CLSTN3)	106098			+
Bcl-2-associated transcription factor 1 (BCLAF1)	106125	+	+	+		+
Alanyl-tRNA synthetase, cytoplasmic (AARS)	106813	+	+		+	+
Neutral alpha-glucosidase AB (GANAB)	106876	+	+	+	+	+
Desmoglein-3 (DSG3)	107534	+	+	+	+	+							+
AP-2 complex subunit alpha-1 (AP2A1)	107549	+	+	+	+	+
Trifunctional purine biosynthetic protein adenosine-3 (GART)	107768	+	+	+		+							+		+
Catenin delta-1 (CTNND1)	108172	+	+	+	+	+
Coiled-coil domain-containing protein 80 (CCDC80)	108176		+	+	+	+
Ephrin type-A receptor 2 (EPHA2)	108267		+	+	+
Peptidyl-glycine alpha-amidating monooxygenase (PAM)	108332	+	+		+
Collagen alpha-1(VI) chain (COL6A1)	108531	+	+	+	+	+						+
Thyroid hormone receptor-associated protein 3 (THRAP3)	108669	+
Aminopeptidase N (ANPEP)	109542	+	+
Calsyntenin-1 (CLSTN1)	109792	+	+	+	+	+
Exportin-T (XPOT)	109967	+	+		+	+								+
Kinesin-like protein KIF23 (KIF23)	110059	+	+	+	+	+					+		+		+
E3 ubiquitin-protein ligase MIB1 (MIB1)	110135	+			+	+
Exportin-2 (CSE1L)	110422	+	+	+	+	+
Oncostatin-M-specific receptor subunit beta (OSMR)	110510	+	+	+											+
Bone morphogenetic protein 1 (BMP1)	111249	+	+	+	+	+							+
Hypoxia up-regulated protein 1 (HYOU1)	111337	+			+	+
Serine/threonine-protein kinase N2 (PKN2)	112038			+	+	+
General transcription factor II-I (GTF2I)	112418	+	+	+	+	+
Thrombospondin type-1 domain-containing protein 4 (THSD4)	112447	+	+
Importin-11 (IPO11)	112538		+		+	+
Sodium/potassium-transporting ATPase subunit alpha-1 (ATP1A1)	112900	+	+	+	+	+
Poly [ADP-ribose] polymerase 1 (PARP1)	113088	+	+		+	+
Contactin-1 (CNTN1)	113323		+		+			+					+		+
Lysosomal alpha-mannosidase (MAN2B1)	113745	+	+		+	+			+
Desmoglein-1 (DSG1)	113749	+		+	+	+
Desmoglein-4 (DSG4)	113826				+	+
Epididymis-specific alpha-mannosidase (MAN2B2)	113979	+	+			+
Protocadherin-1 (PCDH1)	114744		+	+	+
Uncharacterized protein KIAA0319-like (KIAA0319L)	115658	+	+	+	+	+
Importin-9 (IPO9)	115964	+	+		+
Protocadherin-7 (PCDH7)	116072		+										+		+
Probable ATP-dependent RNA helicase DDX46 (DDX46)	117366	+	+	+	+	+
Ephrin type-B receptor 2 (EPHB2)	117494		+
Membrane-bound transcription factor site-1 protease (MBTPS1)	117750	+	+	+	+	+
Ubiquitin-like modifier-activating enzyme 1 (UBA1)	117850	+	+	+	+	+
RNA-binding protein 12B (RBM12B)	118107	+	+	+	+	+
Tyrosine-protein kinase-like 7 (PTK7)	118392	+										+	+
Importin-4 (IPO4)	118719	+	+	+	+	+
RNA-binding protein 27 (RBM27)	118720		+	+	+	+
Integrin alpha-3 (ITGA3)	118758	+	+	+									+		+
Importin-7 (IPO7)	119520		+			+
FACT complex subunit SPT16 (SUPT16H)	119917	+	+	+	+	+
ATP-citrate synthase (ACLY)	120843	+	+		+
Microtubule-associated protein 4 (MAP4)	121006	+	+	+		+
Desmoglein-2 (DSG2)	122294	+	+	+	+	+					+	+			+
Extended synaptotagmin-1 (ESYT1)	122859	+	+	+		+
Exportin-1 (XPO1)	123389	+	+	+	+	+
La-related protein 1 (LARP1)	123513	+	+	+	+	+
Importin-5 (IPO5)	123632	+	+	+	+	+
Vinculin (VCL)	123801	+	+	+	+	+
Regulator of nonsense transcripts 1 (UPF1)	124347		+
Fibulin-2 (FBLN2)	126569			+	+	+
Integrin alpha-6 (ITGA6)	126636	+	+	+	+	+	+					+	+		+
DNA damage-binding protein 1 (DDB1)	126970	+	+	+	+	+
Thrombospondin-1 (THBS1)	129382	+	+	+	+	+
Laminin subunit beta-3 (LAMB3)	129571	+	+	+	+	+	+					+	+		+
Thrombospondin-2 (THBS2)	129989	+		+		+
Laminin subunit gamma-2 (LAMC2)	130976	+	+	+	+	+							+		+
Alpha-mannosidase 2 (MAN2A1)	131146		+			+
Myosin-Ib (MYO1B)	131991	+	+	+			+			+		+	+		+
Protein transport protein Sec31A (SEC31A)	133017	+	+	+	+	+
Tight junction protein ZO-2 (TJP2)	133975		+
Epidermal growth factor receptor (EGFR)	134279		+
Leucyl-tRNA synthetase, cytoplasmic (LARS)	134471	+	+	+
Golgi apparatus protein 1 (GLG1)	134554		+	+											+
Splicing factor 3B subunit 3 (SF3B3)	135579	+	+	+	+	+
Double-stranded RNA-specific adenosine deaminase (ADAR)	135971	+	+	+	+	+
Cullin-associated NEDD8-dissociated protein 1 (CAND1)	136381		+	+	+
Plasma membrane calcium-transporting ATPase 2 (ATP2B2)	136880	+	+	+	+	+
Sperm-specific antigen 2 (SSFA2)	138386				+	+
Eukaryotic translation initiation factor 5B (EIF5B)	138832	+	+	+	+	+
Collagen alpha-1(I) chain (COL1A1)	138941				+	+					+	+	+		+
Complement factor H (CFH)	139096	+		+	+	+
Latent-transforming growth factor beta-binding protein 3 (LTBP3)	139355	+	+	+	+	+
Valyl-tRNA synthetase (VARS)	140478	+	+		+
ATP-dependent RNA helicase A (DHX9)	140962	+	+	+	+	+
Dynactin subunit 1 (DCTN1)	141698	+	+	+	+	+
Mitogen-activated protein kinase kinase kinase kinase 4 (MAP4K4)	142101	+	+	+	+										+
Breakpoint cluster region protein (BCR)	142823	+		+	+	+
Cytoplasmic FMR1-interacting protein 1 (CYFIP1)	145187	+	+	+	+	+
Splicing factor 3B subunit 1 (SF3B1)	145835	+			+	+
Collagen alpha-1(XVII) chain (COL17A1)	150422	+	+	+	+	+
Proteoglycan 4 (PRG4)	151080		+	+	+	+
Treacle protein (TCOF1)	152102	+	+		+	+
Ribosome-binding protein 1 (RRBP1)	152471	+			+	+
Hepatocyte growth factor receptor (MET)	155543	+	+	+	+	+								+	+
Probable ATP-dependent RNA helicase YTHDC2 (YTHDC2)	160253	+	+		+	+
CD109 antigen (CD109)	161692	+	+		+
Receptor-type tyrosine-protein phosphatase kappa (PTPRK)	162103		+		+							+
Rho GTPase-activating protein 23 (ARHGAP23)	162197	+				+
Peroxidasin homolog (PXDN)	165276	+	+	+	+	+
Membrane-associated guanylate kinase, WW and PDZ domain-containing protein 3 (MAGI3)	165610	+	+	+	+	+
Eukaryotic translation initiation factor 3 subunit A (EIF3A)	166575	+	+	+	+	+
Collagen alpha-2(IV) chain (COL4A2)	167558		+		+	+						+			+
Bifunctional aminoacyl-tRNA synthetase (EPRS)	170593	+	+		+	+
Disco-interacting protein 2 homolog B (DIP2B)	171491		+	+
Glycogen debranching enzyme (AGL)	174768	+	+			+
Centrosomal protein of 170 kDa (CEP170)	175296		+	+		+					+
Eukaryotic translation initiation factor 4 gamma 1 (EIF4G1)	175494	+			+
Laminin subunit gamma-1 (LAMC1)	177601	+	+	+	+										+
Collagen alpha-1(XVIII) chain (COL18A1)	178188	+	+	+	+	+
DNA (cytosine-5)-methyltransferase 1 (DNMT1)	183169		+			+
Collagen alpha-1(V) chain (COL5A1)	183563	+	+	+	+	+					+			+	+
Complement C3 (C3)	187149	+	+	+	+	+					+
Ras GTPase-activating-like protein IQGAP1 (IQGAP1)	189259	+	+	+	+	+
Clathrin heavy chain 1 (CLTC)	191619	+	+		+	+
Complement C4-A (C4A)	192773	+	+	+	+	+
Protein polybromo-1 (PBRM1)	192954	+	+	+	+	+
Poly [ADP-ribose] polymerase 14 (PARP14)	193755	+	+	+	+	+
Latent-transforming growth factor beta-binding protein 2 (LTBP2)	195043	+	+	+	+	+
Laminin subunit beta-2 (LAMB2)	195976	+	+	+	+	+
Laminin subunit beta-1 (LAMB1)	198063	+	+	+	+	+
Transcription elongation factor SPT6 (SUPT6H)	199076	+	+
Integrin beta-4 (ITGB4)	202151	+	+	+	+	+	+					+
Plexin-B2 (PLXNB2)	205127	+	+	+	+	+
Receptor-type tyrosine-protein phosphatase F (PTPRF)	212878	+	+	+	+	+
Agrin (AGRN)	214838	+	+	+	+	+						+
Receptor-type tyrosine-protein phosphatase S (PTPRS)	217093	+	+
Myosin-9 (MYH9)	226538	+	+		+	+
Large proline-rich protein BAT2 (BAT2)	228866	+			+	+
Myoferlin (MYOF)	234716	+	+	+	+	+									+
Tenascin (TNC)	240850	+	+		+	+
CAD protein (CAD)	242982	+	+		+
Death-inducer obliterator 1 (DIDO1)	243874	+	+	+	+	+
U5 small nuclear ribonucleoprotein 200 kDa helicase (SNRNP200)	244514	+			+	+
Filaggrin-2 (FLG2)	248052	+	+	+	+	+
Chondroitin sulfate proteoglycan 4 (CSPG4)	250534	+		+		+									+
Fibronectin (FN1)	262599	+	+	+	+	+	+				+	+	+
Histone acetyltransferase p300 (EP300)	264156		+	+	+	+
Talin-1 (TLN1)	269765	+	+	+	+
Neurogenic locus notch homolog protein 1 (NOTCH1)	272493	+			+	+
Fatty acid synthase (FASN)	273427	+	+	+	+	+
Cation-independent mannose-6-phosphate receptor (IGF2R)	274274	+	+	+	+	+
Spectrin beta chain, brain 1 (SPTBN1)	274613		+	+	+	+
Filamin-B (FLNB)	278159	+	+	+	+	+
Filamin-A (FLNA)	280729	+	+	+	+	+								+
Hornerin (HRNR)	282373	+	+	+	+	+
Microtubule-associated serine/threonine-protein kinase 4 (MAST4)	284382	+	+	+	+	+
Spectrin alpha chain, brain (SPTAN1)	284543	+	+	+	+	+
Filamin-C (FLNC)	291015		+	+	+	+
Collagen alpha-1(VII) chain (COL7A1)	295218	+	+	+	+	+
Serine/arginine repetitive matrix protein 2 (SRRM2)	299622				+	+
A-kinase anchor protein 13 (AKAP13)	307549		+	+	+	+
Fibrillin-1 (FBN1)	312286	+
Fibrillin-2 (FBN2)	314762	+	+	+		+
Protein BAT2-like 2 (BAT2L2)	317036	+			+	+									+
Desmoplakin (DSP)	331781	+	+	+	+	+
Collagen alpha-1(XII) chain (COL12A1)	333145	+	+	+	+	+
Antigen KI-67 (MKI67)	358696	+		+	+	+
Laminin subunit alpha-3 (LAMA3)	366642	+	+	+	+	+	+						+		+
Versican core protein (VCAN)	372813	+	+	+	+	+
Laminin subunit alpha-5 (LAMA5)	399787	+	+	+	+
Dystrophin (DMD)	426691	+	+	+	+	+
Filaggrin (FLG)	435146	+	+	+	+	+
Basement membrane-specific heparan sulfate proteoglycan core protein (HSPG2)	468778	+	+	+	+	+					+
DNA-dependent protein kinase catalytic subunit (PRKDC)	469096	+	+	+	+	+									+
Protocadherin Fat 2 (FAT2)	479309	+			+
Ankyrin-3 (ANK3)	480407	+	+	+	+	+
Prolow-density lipoprotein receptor-related protein 1 (LRP1)	504561	+	+	+	+	+
Protocadherin Fat 1 (FAT1)	506269	+	+		+	+
Mucin-5AC (Fragments) (MUC5AC)	526585	+				+
Plectin-1 (PLEC1)	531784	+	+	+	+	+						+
Protein piccolo (PCLO)	566657	+	+	+	+	+
Neuroblast differentiation-associated protein AHNAK (AHNAK)	629104	+	+	+	+	+
Nesprin-2 (SYNE2)	796454	+	+	+	+	+
Obscurin (OBSCN)	868462	+	+	+	+	+
Nesprin-1 (SYNE1)	1.01104e+06	+	+	+	+	+
Titin (TTN)	3.81585e+06	+	+	+	+	+

## Sheet: Table S2
Table S2. List of 248 true LMr proteins detected in the five OSCC LMr secretomes.
		Detectable in LMW secretome					Upregulated in microarray dataset									Secretory pathway predicition
Description (Gene symbol)	MW (Da)	OC3	OECM1	SAS	SCC4	SCC25	E-MEXP-44	E-TABM-302	E-UMCU-11	GDS1062	GDS1584	GDS2520	E-GEOD-13601	GSE9349	GSE9844	SignalP	SecrectomeP	TMHMM
Thymosin beta-10 (TMSB10)	5026	+	+	+	+	+							+			N	0.752	N
Thymosin beta-4 (TMSB4X)	5052.9	+	+	+	+	+										N	0.734	N
ATP synthase subunit epsilon-like protein, mitochondrial (ATP5EP2)	5806.9	+			+	+										N	0.801	N
Metallothionein-2 (MT2A)	6041.6	+	+	+	+	+										N	0.865	N
Up-regulated during skeletal muscle growth protein 5 (USMG5)	6458	+	+		+	+										N	0.107	Y
40S ribosomal protein S30 (FAU)	6647.9	+			+	+										N	0.825	N
40S ribosomal protein S29 (RPS29)	6676.9	+	+		+	+										N	0.77	N
Small EDRK-rich factor 2 (SERF2)	6900.1	+			+	+										N	0.663	N
Cytochrome c oxidase copper chaperone (COX17)	6915.2	+	+	+	+	+										N	0.818	N
Beta-defensin 2 (DEFB4)	7038		+										+		+	Y	0.918	Y
Coiled-coil domain-containing protein 72 (CCDC72)	7066.8	+		+	+	+										N	0.816	N
Guanine nucleotide-binding protein G(I)/G(S)/G(O) subunit gamma-10 (GNG10)	7205.3	+	+	+	+	+										N	0.761	N
Guanine nucleotide-binding protein G(I)/G(S)/G(O) subunit gamma-5 (GNG5)	7318.3	+	+	+	+	+										N	0.634	N
Copper transport protein ATOX1 (ATOX1)	7401.7	+	+	+	+	+										N	0.199	N
Beta-defensin 1 (DEFB1)	7420				+	+										Y	0.915	N
Keratin-associated protein 19-5 (KRTAP19-5)	7624.7				+	+										N	0.654	N
DNA-directed RNA polymerases I, II, and III subunit RPABC5 (POLR2L)	7645.6	+	+	+	+	+										N	0.762	N
H/ACA ribonucleoprotein complex subunit 3 (NOP10)	7706.2	+			+	+										N	0.81	N
Protein p8 MTCP-1 (MTCP1)	7746.7	+	+		+	+										N	0.823	N
Uncharacterized protein C17orf89 (C17orf89)	7755.9		+	+	+	+										N	0.679	N
40S ribosomal protein S28 (RPS28)	7840.9	+	+	+	+	+										N	0.522	N
Guanine nucleotide-binding protein G(I)/G(S)/G(O) subunit gamma-2 (GNG2)	7850.5	+														N	0.696	N
Small proline-rich protein 2E (SPRR2E)	7854.7	+			+	+										N	0.654	N
Adipose most abundant gene transcript 2 protein (APM2)	7854.7	+			+	+										N	0.754	N
ATP synthase subunit e, mitochondrial (ATP5I)	7933.7	+			+	+										N	0.879	N
Guanine nucleotide-binding protein G(I)/G(S)/G(O) subunit gamma-12 (GNG12)	8006.6	+	+	+	+	+										N	0.602	N
General transcription factor IIH subunit 5 (GTF2H5)	8053.5	+			+	+										N	0.592	N
60S ribosomal protein L38 (RPL38)	8218.5	+	+	+	+	+										N	0.773	N
Mitotic-spindle organizing protein associated with a ring of gamma-tubulin 1 (MOZART1)	8479	+	+		+	+										N	0.904	N
Small nuclear ribonucleoprotein G (SNRPG)	8496.3	+	+	+	+	+										N	0.604	N
Zinc finger protein 706 (ZNF706)	8497.8	+		+	+	+										N	0.819	N
Cysteine-rich protein 1 (CRIP1)	8532.7	+			+	+										N	0.482	N
Ubiquitin-like protein 5 (UBL5)	8547.2	+	+	+	+	+										N	0.701	N
Ubiquitin (RPS27A)	8565.3	+	+	+	+	+									+	N	0.693	N
Probable protein BRICK1 (C3orf10)	8745.4	+	+	+	+	+										N	0.879	N
UPF0727 protein C6orf115 (C6orf115)	9056.7	+	+	+	+	+										N	0.815	N
NEDD8 (NEDD8)	9072	+	+	+	+	+										N	0.031	N
40S ribosomal protein S21 (RPS21)	9111.6	+	+	+	+	+										N	0.709	N
Ubiquitin-fold modifier 1 (UFM1)	9117.9	+	+	+	+	+										N	0.484	N
U6 snRNA-associated Sm-like protein LSm6 (LSM6)	9127.9	+	+	+	+	+										N	0.552	N
Beta-catenin-interacting protein 1 (CTNNBIP1)	9170.3				+	+										N	0.653	N
Apolipoprotein C-I (APOC1)	9332.4	+	+	+	+	+					+					Y	0.945	N
Mitochondrial import inner membrane translocase subunit Tim8 B (TIMM8B)	9343.3	+	+	+	+	+										N	0.766	N
Cytochrome c oxidase subunit 7A2, mitochondrial (COX7A2)	9396.6	+	+	+	+	+										N	0.458	Y
40S ribosomal protein S27a (RPS27A)	9418.4	+			+	+										N	0.379	N
Selenoprotein W (SEPW1)	9448.3	+			+	+										N	0.18	N
40S ribosomal protein S27 (RPS27)	9460.9	+	+	+	+	+										N	0.452	N
40S ribosomal protein S27-like (RPS27L)	9477	+			+	+										N	0.517	N
Hepatitis B virus X-interacting protein (HBXIP)	9613.7	+		+	+	+										N	0.538	N
COMM domain-containing protein 6 (COMMD6)	9637.9	+	+		+	+										N	0.784	N
Cyclin-dependent kinases regulatory subunit 1 (CKS1B)	9660.4	+	+		+	+	+					+			+	N	0.201	N
GTP cyclohydrolase 1 feedback regulatory protein (GCHFR)	9698.3				+											N	0.93	N
Small nuclear ribonucleoprotein F (SNRPF)	9725.4	+	+	+	+	+	+									N	0.192	N
Molybdopterin synthase sulfur carrier subunit (MOCS2)	9755.2	+	+	+	+	+										N	0.392	N
Cyclin-dependent kinases regulatory subunit 2 (CKS2)	9860.4	+			+	+	+					+	+			N	0.362	N
Cornifin-B (SPRR1B)	9886.7	+		+	+	+										N	0.824	N
Protein transport protein Sec61 subunit beta (SEC61B)	9974.4	+	+	+	+	+										N	0.803	Y
C-C motif chemokine 5 (CCL5)	9989.7	+	+		+	+					+		+			Y	0.829	Y
Uteroglobin (SCGB1A1)	9994.2				+	+										Y	0.936	N
Acyl-CoA-binding protein (DBI)	10044.8	+	+	+	+	+										N	0.546	N
Barrier-to-autointegration factor (BANF1)	10058.7	+	+	+	+	+										N	0.551	N
Signal recognition particle 9 kDa protein (SRP9)	10111.6	+	+	+	+	+										N	0.702	N
BolA-like protein 2 (BOLA2)	10116.4	+	+	+	+	+	+						+			N	0.742	N
Splicing factor 3B subunit 5 (SF3B5)	10135.5	+	+	+	+	+										N	0.624	N
Protein S100-A6 (S100A6)	10180.4	+	+	+	+	+										N	0.577	N
Cytochrome c oxidase subunit 6B1 (COX6B1)	10192.3	+			+	+										N	0.511	N
Neutrophil defensin 1 (DEFA1)	10201	+	+	+	+	+										Y	0.944	N
60S ribosomal protein L37a (RPL37A)	10275.4	+			+	+				+						N	0.755	N
Mitochondrial import inner membrane translocase subunit Tim10 (TIMM10)	10332.9	+	+	+	+	+										N	0.847	N
Dynein light chain 2, cytoplasmic (DYNLL2)	10350.1	+	+	+	+	+										N	0.363	N
Keratin-associated protein 3-3 (KRTAP3-3)	10364.5				+	+										N	0.764	N
C-X-C motif chemokine 11 (CXCL11)	10364.9	+	+			+		+			+		+		+	Y	0.499	Y
Dynein light chain 1, cytoplasmic (DYNLL1)	10366.1	+	+	+	+	+										N	0.364	N
Mitochondrial import inner membrane translocase subunit Tim9 (TIMM9)	10378.1	+	+	+	+	+										N	0.873	N
Protein S100-P (S100P)	10400.4	+	+	+	+	+							+			N	0.505	N
N-alpha-acetyltransferase 38, NatC auxiliary subunit (NAA38)	10402.6	+	+	+	+	+										N	0.532	N
SH3 domain-binding glutamic acid-rich-like protein 3 (SH3BGRL3)	10437.8	+	+	+	+	+										N	0.768	N
LYR motif-containing protein 2 (LYRM2)	10449.8	+	+		+	+										N	0.381	N
Mitochondrial import inner membrane translocase subunit Tim13 (TIMM13)	10500.2	+	+	+	+	+										N	0.894	N
Keratin-associated protein 3-1 (KRTAP3-1)	10538.8				+	+										N	0.823	N
Non-histone chromosomal protein HMG-14 (HMGN1)	10659.1	+			+	+										N	0.396	N
Cytochrome b-c1 complex subunit 6, mitochondrial (UQCRH)	10738.5	+				+										N	0.876	N
UPF0539 protein C7orf59 (C7orf59)	10741	+	+	+	+	+										N	0.916	N
LYR motif-containing protein 4 (LYRM4)	10758.9	+			+	+										N	0.724	N
C-C motif chemokine 20 (CCL20)	10762.3	+	+	+		+							+		+	Y	0.928	N
Putative ataxin-7-like protein 3-like protein (ATXN7L3B)	10771.3	+	+	+	+	+										N	0.534	N
Small nuclear ribonucleoprotein E (SNRPE)	10803.9	+	+	+	+	+										N	0.802	N
U6 snRNA-associated Sm-like protein LSm2 (LSM2)	10834.6	+	+	+	+	+										N	0.597	N
Protein S100-A8 (S100A8)	10835	+	+	+	+	+										N	0.28	N
Small ubiquitin-related modifier 2 (SUMO2)	10871.2	+	+	+	+	+										N	0.883	N
C-X-C motif chemokine 10 (CXCL10)	10881.6	+	+		+	+					+		+		+	Y	0.797	Y
NADH dehydrogenase [ubiquinone] 1 alpha subcomplex subunit 2 (NDUFA2)	10921.8	+	+	+	+	+										N	0.784	N
Dynein light chain roadblock-type 1 (DYNLRB1)	10922	+	+	+	+	+										N	0.925	N
10 kDa heat shock protein, mitochondrial (HSPE1)	10931.8	+	+	+	+	+						+				N	0.57	N
Mitochondrial import inner membrane translocase subunit Tim8 A (TIMM8A)	10998.2	+	+	+	+	+										N	0.883	N
Cystatin-A (CSTA)	11006.6	+	+	+	+	+										N	0.333	N
Interleukin-8 (IL8)	11098.4	+	+	+	+	+										Y	0.618	Y
Protein S100-A2 (S100A2)	11116.8	+	+	+	+	+							+			N	0.324	N
Cystatin-B (CSTB)	11139.3	+	+	+	+	+										N	0.333	N
Acylphosphatase-2 (ACYP2)	11139.4	+	+	+	+	+										N	0.849	N
Apolipoprotein A-II (APOA2)	11175.3	+								+						Y	0.849	N
Protein S100-A10 (S100A10)	11203.5	+	+	+	+	+										N	0.121	Y
Protein dpy-30 homolog (DPY30)	11249.9	+	+	+	+	+										N	0.744	N
Acylphosphatase-1 (ACYP1)	11260.8	+	+	+	+	+										N	0.348	N
Dermcidin (DCD)	11284.1	+	+	+	+	+										Y	0.957	N
Growth-regulated alpha protein (CXCL1)	11301.7	+	+	+	+	+					+		+		+	Y	0.624	N
Vesicle-associated membrane protein 3 (VAMP3)	11309.1	+	+	+	+	+										N	0.57	Y
C-X-C motif chemokine 3 (CXCL3)	11342.6	+	+	+	+	+									+	Y	0.709	N
Vacuolar ATPase assembly integral membrane protein VMA21 (VMA21)	11354.4				+											N	0.386	Y
Histone H4 (HIST1H4A)	11367.7	+	+	+	+	+										N	0.408	N
C-X-C motif chemokine 2 (CXCL2)	11389.1	+	+	+		+									+	Y	0.531	N
SOSS complex subunit C (SSBIP1)	11425.1	+			+	+										N	0.693	N
ATP synthase subunit g, mitochondrial (ATP5L)	11428.5	+														N	0.435	N
Vesicle-associated membrane protein 8 (VAMP8)	11438.3	+	+	+	+	+										N	0.598	Y
28S ribosomal protein S36, mitochondrial (MRPS36)	11466.4	+			+	+										N	0.712	N
Protein S100-A7 (S100A7)	11471.7	+	+	+		+										N	0.782	N
Protein S100-A13 (S100A13)	11471.7	+	+	+	+	+										N	0.369	N
60S acidic ribosomal protein P1 (RPLP1)	11514.1	+	+	+	+	+										N	0.406	N
Enhancer of yellow 2 transcription factor homolog (ENY2)	11528.9	+	+	+	+	+										N	0.36	N
Small ubiquitin-related modifier 1 (SUMO1)	11557	+	+	+	+	+										N	0.773	N
Transmembrane protein 14C (TMEM14C)	11564.8	+	+		+											N	0.274	Y
U6 snRNA-associated Sm-like protein LSm7 (LSM7)	11603	+	+	+	+	+										N	0.349	N
Small ubiquitin-related modifier 3 (SUMO3)	11637	+	+	+	+	+										N	0.825	N
Protein S100-A14 (S100A14)	11662.2	+	+	+	+	+										N	0.885	N
60S acidic ribosomal protein P2 (RPLP2)	11665.5	+	+	+	+	+										N	0.265	N
High mobility group protein HMG-I/HMG-Y (HMGA1)	11676.2	+		+	+	+										N	0.407	N
Protein S100-A3 (S100A3)	11713.3				+	+										N	0.434	N
Protein S100-A4 (S100A4)	11729	+	+		+	+										N	0.724	N
Thioredoxin (TXN)	11737.3	+	+	+	+	+										N	0.37	N
Protein S100-A11 (S100A11)	11741.1	+	+	+	+	+										N	0.839	N
UPF0444 transmembrane protein C12orf23 (C12orf23)	11748	+			+	+										N	0.162	Y
Cytochrome c (CYCS)	11749.4	+	+	+	+	+										N	0.465	N
Glutaredoxin-1 (GLRX)	11775.8	+	+	+	+	+										N	0.41	N
Protein S100-A16 (S100A16)	11801.9	+	+	+	+	+										N	0.609	N
High mobility group protein HMGI-C (HMGA2)	11831.9	+			+	+					+				+	N	0.503	N
DET1- and DDB1-associated protein 1 (DDA1)	11835.5	+			+	+										N	0.841	N
U6 snRNA-associated Sm-like protein LSm3 (LSM3)	11845.5	+	+	+	+	+										N	0.566	N
C-X-C motif chemokine 6 (CXCL6)	11897.5				+										+	Y	0.679	N
Peptidyl-prolyl cis-trans isomerase FKBP1A (FKBP1A)	11950.7	+	+	+	+	+										N	0.368	N
LYR motif-containing protein 7 (LYRM7)	11955.2				+	+										N	0.62	N
C-Myc-binding protein (MYCBP)	11967.2	+	+	+	+	+										N	0.726	N
Pterin-4-alpha-carbinolamine dehydratase (PCBD1)	11999.7	+	+	+	+	+										N	0.461	N
BolA-like protein 3 (BOLA3)	12114.4	+	+	+	+	+										N	0.88	N
Prothymosin alpha (PTMA)	12202.5	+	+	+	+											N	0.444	N
ATPase inhibitor, mitochondrial (ATPIF1)	12248.8	+	+	+	+	+										N	0.875	N
60S ribosomal protein L36 (RPL36)	12254.2	+			+	+										N	0.532	N
Enhancer of rudimentary homolog (ERH)	12259.3	+	+	+	+	+										N	0.775	N
RING-box protein 1 (RBX1)	12273.4	+	+	+	+	+										N	0.576	N
SH3 domain-binding glutamic acid-rich-like protein 2 (SH3BGRL2)	12326.3	+	+	+	+	+										N	0.664	N
SRA stem-loop-interacting RNA-binding protein, mitochondrial (SLIRP)	12349	+			+	+										N	0.826	N
Insulin growth factor-like family member 1 (IGFL1)	12362.2			+		+										Y	0.885	Y
Cyclin-dependent kinase 2-associated protein 1 (CDK2AP1)	12365.4	+	+	+	+	+										N	0.8	N
Uncharacterized protein C17orf37 (C17orf37)	12403	+	+	+	+	+										N	0.809	N
PHD finger-like domain-containing protein 5A (PHF5A)	12405.5	+	+	+	+	+										N	0.78	N
Dynein light chain Tctex-type 1 (DYNLT1)	12451.7	+	+	+	+	+										N	0.589	N
Transcription initiation factor IIA subunit 2 (GTF2A2)	12457.2	+	+	+	+	+										N	0.376	N
Transcription elongation factor B polypeptide 1 (TCEB1)	12473.4	+	+	+	+	+	+									N	0.402	N
Macrophage migration inhibitory factor (MIF)	12476.5	+	+	+	+	+							+			N	0.776	N
Dolichyl-diphosphooligosaccharide--protein glycosyltransferase subunit DAD1 (DAD1)	12497.4	+	+		+	+										N	0.407	Y
NADH dehydrogenase [ubiquinone] iron-sulfur protein 5 (NDUFS5)	12518.1	+	+	+	+	+										N	0.846	N
Thiosulfate sulfurtransferase/rhodanese-like domain-containing protein 1 (TSTD1)	12530.7	+			+	+										N	0.837	N
60S ribosomal protein L35a (RPL35A)	12538.1	+	+	+	+	+										N	0.822	N
D-dopachrome decarboxylase (DDT)	12712.3	+	+	+	+	+										N	0.479	N
Eukaryotic translation initiation factor 1 (EIF1)	12732.9	+	+	+	+	+										N	0.718	N
UPF0562 protein C7orf55 (C7orf55)	12748.9	+	+	+	+	+										N	0.706	N
SH3 domain-binding glutamic acid-rich-like protein (SH3BGRL)	12774.5	+		+	+	+										N	0.758	N
60S ribosomal protein L30 (RPL30)	12784.7	+	+	+	+	+										N	0.439	N
Eukaryotic translation initiation factor 1b (EIF1B)	12824	+			+	+										N	0.712	N
Tubulin-specific chaperone A (TBCA)	12855.2	+	+	+	+	+										N	0.455	N
Protein Churchill (CHURC1)	12887	+			+	+										N	0.429	N
Myotrophin (MTPN)	12895.3	+	+	+	+	+										N	0.325	N
WAP four-disulfide core domain protein 2 (WFDC2)	12992.5	+			+											Y	0.952	Y
40S ribosomal protein S26 (RPS26)	13015.5	+	+	+	+	+										N	0.318	N
Dynein light chain Tctex-type 3 (DYNLT3)	13061		+			+										N	0.643	N
Proteasome assembly chaperone 3 (PSMG3)	13103.6	+	+	+	+	+										N	0.593	N
Transcription elongation factor B polypeptide 2 (TCEB2)	13133.2	+	+		+	+										N	0.571	N
Ubiquitin-like protein 3 (UBL3)	13157.3			+												N	0.807	N
Protein C10 (C12orf57)	13178.2	+	+	+	+	+										N	0.757	N
Transcription elongation factor SPT4 (SUPT4H1)	13193.3	+	+	+	+	+										N	0.834	N
CDKN2AIP N-terminal-like protein (CDKN2AIPNL)	13196.1	+	+	+												N	0.731	N
Protein S100-A9 (S100A9)	13242.3	+		+	+	+										N	0.425	N
Small nuclear ribonucleoprotein Sm D1 (SNRPD1)	13281.9	+	+	+	+	+										N	0.391	N
Lymphocyte antigen 6D (LY6D)	13286.3	+			+	+							+			Y	0.394	Y
60S ribosomal protein L34 (RPL34)	13293.1	+	+	+	+											N	0.826	N
DNA-directed RNA polymerase II subunit RPB11-a (POLR2J)	13294.1	+		+	+	+										N	0.362	N
Gamma-synuclein (SNCG)	13329.6	+	+	+	+											N	0.095	N
UPF0366 protein C11orf67 (C11orf67)	13331.3	+			+	+										N	0.365	N
V-type proton ATPase subunit F (ATP6V1F)	13370.9	+	+	+	+	+										N	0.562	N
40S ribosomal protein S20 (RPS20)	13373	+	+	+	+	+										N	0.769	N
NADH dehydrogenase [ubiquinone] 1 alpha subcomplex subunit 5 (NDUFA5)	13459	+		+												N	0.7	N
Mitogen-activated protein-binding protein-interacting protein (ROBLD3)	13507.9	+	+	+	+	+										N	0.683	N
Histone H2A.V (H2AFV)	13509.2	+	+	+	+	+									+	N	0.593	N
Keratin-associated protein 2-1 (KRTAP2-1)	13512.1	+		+	+	+										N	0.518	N
Small nuclear ribonucleoprotein Sm D2 (SNRPD2)	13527.1	+	+	+	+	+										N	0.914	N
Serum amyloid A protein (SAA1)	13532.6	+			+	+		+			+				+	Y	0.924	N
Replication protein A 14 kDa subunit (RPA3)	13569.1	+	+	+	+	+										N	0.405	N
Sjoegren syndrome nuclear autoantigen 1 (SSNA1)	13596.5	+		+	+	+										N	0.793	N
Mitogen-activated protein kinase scaffold protein 1 (MAPKSP1)	13623	+	+	+	+	+										N	0.507	N
Gamma-aminobutyric acid receptor-associated protein-like 2 (GABARAPL2)	13667.2		+	+	+	+										N	0.503	N
Ribonuclease P protein subunit p14 (RPP14)	13693.6	+	+	+	+	+										N	0.748	N
Cytochrome c oxidase subunit 5B, mitochondrial (COX5B)	13695.7	+	+	+	+	+										N	0.749	N
NADH dehydrogenase [ubiquinone] iron-sulfur protein 6, mitochondrial (NDUFS6)	13711.3	+			+	+										N	0.73	N
Beta-2-microglobulin (B2M)	13714.9	+	+	+	+	+										Y	0.907	N
Tax1-binding protein 3 (TAX1BP3)	13734.6	+	+	+	+	+										N	0.898	N
40S ribosomal protein S25 (RPS25)	13743	+	+	+	+	+										N	0.499	N
Proteasome assembly chaperone 4 (PSMG4)	13774.7	+	+	+	+	+										N	0.86	N
Histidine triad nucleotide-binding protein 1 (HINT1)	13802.1	+	+	+	+	+										N	0.553	N
Peptidyl-prolyl cis-trans isomerase NIMA-interacting 4 (PIN4)	13810.1	+	+		+	+										N	0.636	N
14 kDa phosphohistidine phosphatase (PHPT1)	13832.6	+	+	+	+											N	0.32	N
Protein yippee-like 5 (YPEL5)	13841.7	+			+	+										N	0.58	N
Pleckstrin homology-like domain family A member 3 (PHLDA3)	13891.2			+	+											N	0.26	N
Histone H2B type 1-C/E/F/G/I (HIST1H2BC)	13892.6	+	+	+	+	+	+					+				N	0.306	N
Small nuclear ribonucleoprotein Sm D3 (SNRPD3)	13916.6	+	+	+	+	+										N	0.763	N
Thioredoxin domain-containing protein 17 (TXNDC17)	13940.4	+	+	+	+	+										N	0.491	N
Histone H2B type 1-B (HIST1H2BB)	13950.8	+	+	+	+	+										N	0.323	N
Interferon-induced transmembrane protein 1 (IFITM1)	13964.7	+	+	+	+	+					+					N	0.621	Y
Gamma-aminobutyric acid receptor-associated protein-like 1 (GABARAPL1)	14044.6	+	+	+												N	0.367	N
Histone H2A type 2-A (HIST2H2AA3)	14096	+	+	+	+	+						+	+		+	N	0.494	N
Uncharacterized protein C1orf31 (C1orf31)	14116.5	+	+	+	+	+										N	0.906	N
NHP2-like protein 1 (NHP2L1)	14173.8	+	+	+	+	+										N	0.485	N
CD59 glycoprotein (CD59)	14177.2	+	+	+	+	+										Y	0.964	N
tRNA methyltransferase 112 homolog (TRMT112)	14199.4	+	+	+	+	+										N	0.615	N
Prefoldin subunit 1 (PFDN1)	14211	+	+	+												N	0.779	N
28S ribosomal protein S6, mitochondrial (MRPS6)	14227.1	+			+	+										N	0.778	N
Sulfiredoxin-1 (SRXN1)	14259.4	+	+		+	+										N	0.882	N
Programmed cell death protein 5 (PDCD5)	14285.3	+	+	+	+	+										N	0.782	N
BolA-like protein 1 (BOLA1)	14289.1	+			+	+										Y	0.883	N
Antileukoproteinase (SLPI)	14326	+	+	+	+	+										Y	0.782	N
Pterin-4-alpha-carbinolamine dehydratase 2 (PCBD2)	14365.9			+	+	+										N	0.452	N
Activated RNA polymerase II transcriptional coactivator p15 (SUB1)	14395.9	+	+	+	+	+							+			N	0.671	N
Alpha-synuclein (SNCA)	14459.3	+				+										N	0.702	N
60S ribosomal protein L31 (RPL31)	14463.2	+	+	+	+	+										N	0.402	N
Nuclear transport factor 2 (NUTF2)	14478.9	+	+	+	+	+										N	0.625	N
Ribonuclease UK114 (HRSP12)	14494.1	+	+	+	+	+										N	0.714	N
40S ribosomal protein S12 (RPS12)	14514.8	+	+	+	+	+										N	0.603	N
60S ribosomal protein L35 (RPL35)	14552.5	+	+	+	+	+										N	0.626	N
Signal recognition particle 14 kDa protein (SRP14)	14570.6	+	+	+	+	+										N	0.48	N
Prefoldin subunit 6 (PFDN6)	14583	+	+	+	+	+										N	0.665	N
Pre-mRNA branch site protein p14 (SF3B14)	14585.6	+	+	+	+	+										N	0.195	N
Microtubule-associated proteins 1A/1B light chain 3B (MAP1LC3B)	14688.2	+	+	+	+	+										N	0.455	N
Chromatin accessibility complex protein 1 (CHRAC1)	14711	+	+	+	+	+										N	0.108	N
Galectin-1 (LGALS1)	14715.8	+	+	+	+	+					+	+				N	0.345	N
Fatty acid-binding protein, adipocyte (FABP4)	14718.7					+					+					N	0.747	N
Serum amyloid A-4 protein (SAA4)	14747.2	+				+										Y	0.92	N
60S ribosomal protein L22 (RPL22)	14787.3	+	+	+	+	+										N	0.682	N
40S ribosomal protein S15a (RPS15A)	14840	+	+	+	+	+										N	0.663	N
Fatty acid-binding protein, heart (FABP3)	14858.5			+												N	0.417	N
60S ribosomal protein L23 (RPL23)	14865.9	+	+	+	+	+										N	0.825	N

## Sheet: Table S3
Table S3. List of 856 detected proteins common to all five OSCC LMr secretomes
		Detectable in LMW secretome					Upregulated in microarray dataset
Description (Gene symbol)	MW (Da)	OC3	OECM1	SAS	SCC4	SCC25	E-MEXP-44	E-TABM-302	E-UMCU-11	GDS1062	GDS1584	GDS2520	E-GEOD-13601	GSE9349	GSE9844
Thymosin beta-10 (TMSB10)	5026	+	+	+	+	+							+
Thymosin beta-4 (TMSB4X)	5052.9	+	+	+	+	+
Metallothionein-2 (MT2A)	6041.6	+	+	+	+	+
Cytochrome c oxidase copper chaperone (COX17)	6915.2	+	+	+	+	+
Guanine nucleotide-binding protein G(I)/G(S)/G(O) subunit gamma-10 (GNG10)	7205.3	+	+	+	+	+
Guanine nucleotide-binding protein G(I)/G(S)/G(O) subunit gamma-5 (GNG5)	7318.3	+	+	+	+	+
Copper transport protein ATOX1 (ATOX1)	7401.7	+	+	+	+	+
DNA-directed RNA polymerases I, II, and III subunit RPABC5 (POLR2L)	7645.6	+	+	+	+	+
40S ribosomal protein S28 (RPS28)	7840.9	+	+	+	+	+
Guanine nucleotide-binding protein G(I)/G(S)/G(O) subunit gamma-12 (GNG12)	8006.6	+	+	+	+	+
60S ribosomal protein L38 (RPL38)	8218.5	+	+	+	+	+
Small nuclear ribonucleoprotein G (SNRPG)	8496.3	+	+	+	+	+
Ubiquitin-like protein 5 (UBL5)	8547.2	+	+	+	+	+
Ubiquitin (RPS27A)	8565.3	+	+	+	+	+									+
Probable protein BRICK1 (C3orf10)	8745.4	+	+	+	+	+
UPF0727 protein C6orf115 (C6orf115)	9056.7	+	+	+	+	+
NEDD8 (NEDD8)	9072	+	+	+	+	+
40S ribosomal protein S21 (RPS21)	9111.6	+	+	+	+	+
Ubiquitin-fold modifier 1 (UFM1)	9117.9	+	+	+	+	+
U6 snRNA-associated Sm-like protein LSm6 (LSM6)	9127.9	+	+	+	+	+
Apolipoprotein C-I (APOC1)	9332.4	+	+	+	+	+					+
Mitochondrial import inner membrane translocase subunit Tim8 B (TIMM8B)	9343.3	+	+	+	+	+
Cytochrome c oxidase subunit 7A2, mitochondrial (COX7A2)	9396.6	+	+	+	+	+
40S ribosomal protein S27 (RPS27)	9460.9	+	+	+	+	+
Small nuclear ribonucleoprotein F (SNRPF)	9725.4	+	+	+	+	+	+
Molybdopterin synthase sulfur carrier subunit (MOCS2)	9755.2	+	+	+	+	+
Protein transport protein Sec61 subunit beta (SEC61B)	9974.4	+	+	+	+	+
Acyl-CoA-binding protein (DBI)	10044.8	+	+	+	+	+
Barrier-to-autointegration factor (BANF1)	10058.7	+	+	+	+	+
Signal recognition particle 9 kDa protein (SRP9)	10111.6	+	+	+	+	+
BolA-like protein 2 (BOLA2)	10116.4	+	+	+	+	+	+						+
Splicing factor 3B subunit 5 (SF3B5)	10135.5	+	+	+	+	+
Protein S100-A6 (S100A6)	10180.4	+	+	+	+	+
Neutrophil defensin 1 (DEFA1)	10201	+	+	+	+	+
Mitochondrial import inner membrane translocase subunit Tim10 (TIMM10)	10332.9	+	+	+	+	+
Dynein light chain 2, cytoplasmic (DYNLL2)	10350.1	+	+	+	+	+
Dynein light chain 1, cytoplasmic (DYNLL1)	10366.1	+	+	+	+	+
Mitochondrial import inner membrane translocase subunit Tim9 (TIMM9)	10378.1	+	+	+	+	+
Protein S100-P (S100P)	10400.4	+	+	+	+	+							+
N-alpha-acetyltransferase 38, NatC auxiliary subunit (NAA38)	10402.6	+	+	+	+	+
SH3 domain-binding glutamic acid-rich-like protein 3 (SH3BGRL3)	10437.8	+	+	+	+	+
Mitochondrial import inner membrane translocase subunit Tim13 (TIMM13)	10500.2	+	+	+	+	+
UPF0539 protein C7orf59 (C7orf59)	10741	+	+	+	+	+
Putative ataxin-7-like protein 3-like protein (ATXN7L3B)	10771.3	+	+	+	+	+
Small nuclear ribonucleoprotein E (SNRPE)	10803.9	+	+	+	+	+
U6 snRNA-associated Sm-like protein LSm2 (LSM2)	10834.6	+	+	+	+	+
Protein S100-A8 (S100A8)	10835	+	+	+	+	+
Small ubiquitin-related modifier 2 (SUMO2)	10871.2	+	+	+	+	+
NADH dehydrogenase [ubiquinone] 1 alpha subcomplex subunit 2 (NDUFA2)	10921.8	+	+	+	+	+
Dynein light chain roadblock-type 1 (DYNLRB1)	10922	+	+	+	+	+
10 kDa heat shock protein, mitochondrial (HSPE1)	10931.8	+	+	+	+	+						+
Mitochondrial import inner membrane translocase subunit Tim8 A (TIMM8A)	10998.2	+	+	+	+	+
Cystatin-A (CSTA)	11006.6	+	+	+	+	+
Interleukin-8 (IL8)	11098.4	+	+	+	+	+
Protein S100-A2 (S100A2)	11116.8	+	+	+	+	+							+
Cystatin-B (CSTB)	11139.3	+	+	+	+	+
Acylphosphatase-2 (ACYP2)	11139.4	+	+	+	+	+
Protein S100-A10 (S100A10)	11203.5	+	+	+	+	+
Protein dpy-30 homolog (DPY30)	11249.9	+	+	+	+	+
Acylphosphatase-1 (ACYP1)	11260.8	+	+	+	+	+
Dermcidin (DCD)	11284.1	+	+	+	+	+
Growth-regulated alpha protein (CXCL1)	11301.7	+	+	+	+	+					+		+		+
Vesicle-associated membrane protein 3 (VAMP3)	11309.1	+	+	+	+	+
C-X-C motif chemokine 3 (CXCL3)	11342.6	+	+	+	+	+									+
Histone H4 (HIST1H4A)	11367.7	+	+	+	+	+
Vesicle-associated membrane protein 8 (VAMP8)	11438.3	+	+	+	+	+
Protein S100-A13 (S100A13)	11471.7	+	+	+	+	+
60S acidic ribosomal protein P1 (RPLP1)	11514.1	+	+	+	+	+
Enhancer of yellow 2 transcription factor homolog (ENY2)	11528.9	+	+	+	+	+
Small ubiquitin-related modifier 1 (SUMO1)	11557	+	+	+	+	+
U6 snRNA-associated Sm-like protein LSm7 (LSM7)	11603	+	+	+	+	+
Small ubiquitin-related modifier 3 (SUMO3)	11637	+	+	+	+	+
Protein S100-A14 (S100A14)	11662.2	+	+	+	+	+
60S acidic ribosomal protein P2 (RPLP2)	11665.5	+	+	+	+	+
Thioredoxin (TXN)	11737.3	+	+	+	+	+
Protein S100-A11 (S100A11)	11741.1	+	+	+	+	+
Cytochrome c (CYCS)	11749.4	+	+	+	+	+
Glutaredoxin-1 (GLRX)	11775.8	+	+	+	+	+
Protein S100-A16 (S100A16)	11801.9	+	+	+	+	+
U6 snRNA-associated Sm-like protein LSm3 (LSM3)	11845.5	+	+	+	+	+
Peptidyl-prolyl cis-trans isomerase FKBP1A (FKBP1A)	11950.7	+	+	+	+	+
C-Myc-binding protein (MYCBP)	11967.2	+	+	+	+	+
Pterin-4-alpha-carbinolamine dehydratase (PCBD1)	11999.7	+	+	+	+	+
BolA-like protein 3 (BOLA3)	12114.4	+	+	+	+	+
ATPase inhibitor, mitochondrial (ATPIF1)	12248.8	+	+	+	+	+
Enhancer of rudimentary homolog (ERH)	12259.3	+	+	+	+	+
RING-box protein 1 (RBX1)	12273.4	+	+	+	+	+
SH3 domain-binding glutamic acid-rich-like protein 2 (SH3BGRL2)	12326.3	+	+	+	+	+
Cyclin-dependent kinase 2-associated protein 1 (CDK2AP1)	12365.4	+	+	+	+	+
Uncharacterized protein C17orf37 (C17orf37)	12403	+	+	+	+	+
PHD finger-like domain-containing protein 5A (PHF5A)	12405.5	+	+	+	+	+
Dynein light chain Tctex-type 1 (DYNLT1)	12451.7	+	+	+	+	+
Transcription initiation factor IIA subunit 2 (GTF2A2)	12457.2	+	+	+	+	+
Transcription elongation factor B polypeptide 1 (TCEB1)	12473.4	+	+	+	+	+	+
Macrophage migration inhibitory factor (MIF)	12476.5	+	+	+	+	+							+
NADH dehydrogenase [ubiquinone] iron-sulfur protein 5 (NDUFS5)	12518.1	+	+	+	+	+
60S ribosomal protein L35a (RPL35A)	12538.1	+	+	+	+	+
D-dopachrome decarboxylase (DDT)	12712.3	+	+	+	+	+
Eukaryotic translation initiation factor 1 (EIF1)	12732.9	+	+	+	+	+
UPF0562 protein C7orf55 (C7orf55)	12748.9	+	+	+	+	+
60S ribosomal protein L30 (RPL30)	12784.7	+	+	+	+	+
Tubulin-specific chaperone A (TBCA)	12855.2	+	+	+	+	+
Myotrophin (MTPN)	12895.3	+	+	+	+	+
40S ribosomal protein S26 (RPS26)	13015.5	+	+	+	+	+
Proteasome assembly chaperone 3 (PSMG3)	13103.6	+	+	+	+	+
Protein C10 (C12orf57)	13178.2	+	+	+	+	+
Transcription elongation factor SPT4 (SUPT4H1)	13193.3	+	+	+	+	+
Small nuclear ribonucleoprotein Sm D1 (SNRPD1)	13281.9	+	+	+	+	+
V-type proton ATPase subunit F (ATP6V1F)	13370.9	+	+	+	+	+
40S ribosomal protein S20 (RPS20)	13373	+	+	+	+	+
Mitogen-activated protein-binding protein-interacting protein (ROBLD3)	13507.9	+	+	+	+	+
Histone H2A.V (H2AFV)	13509.2	+	+	+	+	+									+
Small nuclear ribonucleoprotein Sm D2 (SNRPD2)	13527.1	+	+	+	+	+
Replication protein A 14 kDa subunit (RPA3)	13569.1	+	+	+	+	+
Mitogen-activated protein kinase scaffold protein 1 (MAPKSP1)	13623	+	+	+	+	+
Ribonuclease P protein subunit p14 (RPP14)	13693.6	+	+	+	+	+
Cytochrome c oxidase subunit 5B, mitochondrial (COX5B)	13695.7	+	+	+	+	+
Beta-2-microglobulin (B2M)	13714.9	+	+	+	+	+
Tax1-binding protein 3 (TAX1BP3)	13734.6	+	+	+	+	+
40S ribosomal protein S25 (RPS25)	13743	+	+	+	+	+
Proteasome assembly chaperone 4 (PSMG4)	13774.7	+	+	+	+	+
Histidine triad nucleotide-binding protein 1 (HINT1)	13802.1	+	+	+	+	+
Histone H2B type 1-C/E/F/G/I (HIST1H2BC)	13892.6	+	+	+	+	+	+					+
Small nuclear ribonucleoprotein Sm D3 (SNRPD3)	13916.6	+	+	+	+	+
Thioredoxin domain-containing protein 17 (TXNDC17)	13940.4	+	+	+	+	+
Histone H2B type 1-B (HIST1H2BB)	13950.8	+	+	+	+	+
Interferon-induced transmembrane protein 1 (IFITM1)	13964.7	+	+	+	+	+					+
Histone H2A type 2-A (HIST2H2AA3)	14096	+	+	+	+	+						+	+		+
Uncharacterized protein C1orf31 (C1orf31)	14116.5	+	+	+	+	+
NHP2-like protein 1 (NHP2L1)	14173.8	+	+	+	+	+
CD59 glycoprotein (CD59)	14177.2	+	+	+	+	+
tRNA methyltransferase 112 homolog (TRMT112)	14199.4	+	+	+	+	+
Programmed cell death protein 5 (PDCD5)	14285.3	+	+	+	+	+
Antileukoproteinase (SLPI)	14326	+	+	+	+	+
Activated RNA polymerase II transcriptional coactivator p15 (SUB1)	14395.9	+	+	+	+	+							+
60S ribosomal protein L31 (RPL31)	14463.2	+	+	+	+	+
Nuclear transport factor 2 (NUTF2)	14478.9	+	+	+	+	+
Ribonuclease UK114 (HRSP12)	14494.1	+	+	+	+	+
40S ribosomal protein S12 (RPS12)	14514.8	+	+	+	+	+
60S ribosomal protein L35 (RPL35)	14552.5	+	+	+	+	+
Signal recognition particle 14 kDa protein (SRP14)	14570.6	+	+	+	+	+
Prefoldin subunit 6 (PFDN6)	14583	+	+	+	+	+
Pre-mRNA branch site protein p14 (SF3B14)	14585.6	+	+	+	+	+
Microtubule-associated proteins 1A/1B light chain 3B (MAP1LC3B)	14688.2	+	+	+	+	+
Chromatin accessibility complex protein 1 (CHRAC1)	14711	+	+	+	+	+
Galectin-1 (LGALS1)	14715.8	+	+	+	+	+					+	+
60S ribosomal protein L22 (RPL22)	14787.3	+	+	+	+	+
40S ribosomal protein S15a (RPS15A)	14840	+	+	+	+	+
60S ribosomal protein L23 (RPL23)	14865.9	+	+	+	+	+
Profilin-2 (PFN2)	15046.2	+	+	+	+	+	+				+	+			+
Profilin-1 (PFN1)	15054.3	+	+	+	+	+							+
Fatty acid-binding protein, epidermal (FABP5)	15164.4	+	+	+	+	+	+						+
Hemoglobin subunit alpha (HBA1)	15257.6	+	+	+	+	+
Prefoldin subunit 4 (PFDN4)	15314.6	+	+	+	+	+
Histone H3.3 (H3F3A)	15328.7	+	+	+	+	+
U6 snRNA-associated Sm-like protein LSm4 (LSM4)	15350	+	+	+	+	+
Peptidyl-prolyl cis-trans isomerase FKBP2 (FKBP2)	15649.6	+	+	+	+	+
Cellular retinoic acid-binding protein 2 (CRABP2)	15692.9	+	+	+	+	+							+
60S ribosomal protein L28 (RPL28)	15747.9	+	+	+	+	+
Cystatin-C (CST3)	15799.2	+	+	+	+	+
Uncharacterized protein C2orf79 (C2orf79)	15805.4	+	+	+	+	+
40S ribosomal protein S23 (RPS23)	15807.7	+	+	+	+	+
Superoxide dismutase [Cu-Zn] (SOD1)	15935.3	+	+	+	+	+
Coactosin-like protein (COTL1)	15945.2	+	+	+	+	+
Hemoglobin subunit beta (HBB)	15998	+	+	+	+	+
40S ribosomal protein S19 (RPS19)	16060.5	+	+	+	+	+		+
40S ribosomal protein S14 (RPS14)	16272.9	+	+	+	+	+
Actin-related protein 2/3 complex subunit 5 (ARPC5)	16320.6	+	+	+	+	+
Ubiquitin-conjugating enzyme E2 variant 2 (UBE2V2)	16362.9	+	+	+	+	+
40S ribosomal protein S16 (RPS16)	16445.9	+	+	+	+	+
Eukaryotic translation initiation factor 1A, X-chromosomal (EIF1AX)	16461.3	+	+	+	+	+
Ubiquitin-conjugating enzyme E2 variant 1 (UBE2V1)	16495.1	+	+	+	+	+
Cystatin-M (CST6)	16511.1	+	+	+	+	+							+
Angiogenin (ANG)	16550.2	+	+	+	+	+
Epididymal secretory protein E1 (NPC2)	16570	+	+	+	+	+
Glutaredoxin-related protein 5, mitochondrial (GLRX5)	16628.1	+	+	+	+	+
Ubiquitin-conjugating enzyme E2 D3 (UBE2D3)	16688.1	+	+	+	+	+
Glia maturation factor beta (GMFB)	16713.6	+	+	+	+	+
Cytochrome c oxidase subunit 5A, mitochondrial (COX5A)	16762.5	+	+	+	+	+
Eukaryotic translation initiation factor 5A-1 (EIF5A)	16832.7	+	+	+	+	+
Calmodulin (CALM1)	16838	+	+	+	+	+
Ribonuclease 4 (RNASE4)	16840.4	+	+	+	+	+
Myosin light polypeptide 6 (MYL6)	16929.8	+	+	+	+	+
Actin-related protein 2/3 complex subunit 5-like protein (ARPC5L)	16941.3	+	+	+	+	+
Ubiquitin-conjugating enzyme E2 N (UBE2N)	17138.6	+	+	+	+	+
DNA-directed RNA polymerases I, II, and III subunit RPABC3 (POLR2H)	17144.2	+	+	+	+	+
Nucleoside diphosphate kinase A (NME1)	17148.8	+	+	+	+	+				+
Protein mago nashi homolog (MAGOH)	17164.4	+	+	+	+	+
40S ribosomal protein S13 (RPS13)	17223.3	+	+	+	+	+
Single-stranded DNA-binding protein, mitochondrial (SSBP1)	17259.7	+	+	+	+	+
Nucleoside diphosphate kinase B (NME2)	17298.3	+	+	+	+	+				+
Stathmin (STMN1)	17303	+	+	+	+	+
Acyl carrier protein, mitochondrial (NDUFAB1)	17417.9	+	+	+	+	+
60S ribosomal protein L23a (RPL23A)	17696.2	+	+	+	+	+
60S ribosomal protein L24 (RPL24)	17779.5	+	+	+	+	+
15 kDa selenoprotein (41532)	17791	+	+	+	+	+
60S ribosomal protein L12 (RPL12)	17819.1	+	+	+	+	+
Ubiquitin-conjugating enzyme E2 L3 (UBE2L3)	17862.3	+	+	+	+	+
SUMO-conjugating enzyme UBC9 (UBE2I)	18007.5	+	+	+	+	+
Peptidyl-prolyl cis-trans isomerase A (PPIA)	18012.9	+	+	+	+	+
Low molecular weight phosphotyrosine protein phosphatase (ACP1)	18042.7	+	+	+	+	+									+
Thioredoxin, mitochondrial (TXN2)	18383.3	+	+	+	+	+
Cofilin-1 (CFL1)	18503.2	+	+	+	+	+
Destrin (DSTN)	18506.2	+	+	+	+	+
S-phase kinase-associated protein 1 (SKP1)	18658.4	+	+	+	+	+
Prostaglandin E synthase 3 (PTGES3)	18697.9	+	+	+	+	+	+
Sorting nexin-3 (SNX3)	18763	+	+	+	+	+
UPF0556 protein C19orf10 (C19orf10)	18794.9	+	+	+	+	+
40S ribosomal protein S10 (RPS10)	18898.3	+	+	+	+	+
PEST proteolytic signal-containing nuclear protein (PCNP)	18925.4	+	+	+	+	+
Protein CutA (CUTA)	19116.1	+	+	+	+	+
39S ribosomal protein L49, mitochondrial (MRPL49)	19198.3	+	+	+	+	+
Thioredoxin domain-containing protein 12 (TXNDC12)	19206.4	+	+	+	+	+
Peptidyl-prolyl cis-trans isomerase H (PPIH)	19208.1	+	+	+	+	+
DNA-directed RNA polymerase II subunit RPB7 (POLR2G)	19294.6	+	+	+	+	+
Splicing factor, arginine/serine-rich 3 (SFRS3)	19330	+	+	+	+	+
Cellular nucleic acid-binding protein (CNBP)	19462.1	+	+	+	+	+
Translationally-controlled tumor protein (TPT1)	19596.2	+	+	+	+	+
Myosin regulatory light chain 12A (MYL12A)	19795.3	+	+	+	+	+
Protein DJ-1 (PARK7)	19891.2	+	+	+	+	+
Insulin-like growth factor II (IGF2)	20140.8	+	+	+	+	+
60S ribosomal protein L11 (RPL11)	20253.2	+	+	+	+	+
Mesencephalic astrocyte-derived neurotrophic factor (MANF)	20257.7	+	+	+	+	+
Caveolin-1 (CAV1)	20472.2	+	+	+	+	+
Cysteine and glycine-rich protein 1 (CSRP1)	20567.1	+	+	+	+	+
Protein canopy homolog 2 (CNPY2)	20652.6	+	+	+	+	+
Ubiquitin-conjugating enzyme E2 H (UBE2H)	20655.8	+	+	+	+	+
ADP-ribosylation factor 1 (ARF1)	20697.6	+	+	+	+	+
Lactoylglutathione lyase (GLO1)	20778.8	+	+	+	+	+
Chromobox protein homolog 3 (CBX3)	20812	+	+	+	+	+	+					+			+
Ganglioside GM2 activator (GM2A)	20839.2	+	+	+	+	+							+
NEDD8-conjugating enzyme Ubc12 (UBE2M)	20900.9	+	+	+	+	+
Ras-related protein Rap-1A (RAP1A)	20987.3	+	+	+	+	+
Phosphatidylethanolamine-binding protein 1 (PEBP1)	21056.9	+	+	+	+	+
Heme-binding protein 1 (HEBP1)	21097.4	+	+	+	+	+
Apoptosis regulator BAX (BAX)	21185.2	+	+	+	+	+
Ferritin heavy chain (FTH1)	21226.2	+	+	+	+	+
Cell division control protein 42 homolog (CDC42)	21310.7	+	+	+	+	+
39S ribosomal protein L12, mitochondrial (MRPL12)	21348.4	+	+	+	+	+
Chromobox protein homolog 1 (CBX1)	21418.1	+	+	+	+	+						+
Ras-related C3 botulinum toxin substrate 1 (RAC1)	21450.6	+	+	+	+	+
Adenylate kinase isoenzyme 1 (AK1)	21635.2	+	+	+	+	+
60S ribosomal protein L18 (RPL18)	21635.2	+	+	+	+	+
Syndecan-4 (SDC4)	21642.1	+	+	+	+	+
Sorcin (SRI)	21676.7	+	+	+	+	+
Protein LSM12 homolog (LSM12)	21700.4	+	+	+	+	+
Transforming protein RhoA (RHOA)	21768.4	+	+	+	+	+
Peroxiredoxin-2 (PRDX2)	21892.4	+	+	+	+	+
Peroxiredoxin-5, mitochondrial (PRDX5)	22026.3	+	+	+	+	+
Peroxiredoxin-1 (PRDX1)	22110.9	+	+	+	+	+
Flavin reductase (BLVRB)	22118.7	+	+	+	+	+
40S ribosomal protein S7 (RPS7)	22127.5	+	+	+	+	+
Transcription factor BTF3 (BTF3)	22168.3	+	+	+	+	+
UMP-CMP kinase (CMPK1)	22223	+	+	+	+	+
Tumor protein D54 (TPD52L2)	22237.9	+	+	+	+	+
Abhydrolase domain-containing protein 14B (ABHD14B)	22346.1	+	+	+	+	+
Dr1-associated corepressor (DRAP1)	22350.4	+	+	+	+	+
Histone H1.3 (HIST1H1D)	22351.3	+	+	+	+	+
Transgelin-2 (TAGLN2)	22391.9	+	+	+	+	+									+
Ubiquitin-conjugating enzyme E2 K (UBE2K)	22407.1	+	+	+	+	+
Ras-related protein Rab-10 (RAB10)	22542.1	+	+	+	+	+
Histone H1.5 (HIST1H1B)	22581.7	+	+	+	+	+
40S ribosomal protein S9 (RPS9)	22592.5	+	+	+	+	+
Heat shock protein beta-1 (HSPB1)	22782.6	+	+	+	+	+
Proteasome subunit beta type-2 (PSMB2)	22837.5	+	+	+	+	+	+								+
Heme-binding protein 2 (HEBP2)	22875.7	+	+	+	+	+
40S ribosomal protein S5 (RPS5)	22877	+	+	+	+	+
Proteasome subunit beta type-3 (PSMB3)	22949.6	+	+	+	+	+
High mobility group protein B3 (HMGB3)	22980.7	+	+	+	+	+									+
Ras-related protein Rab-35 (RAB35)	23025.3	+	+	+	+	+
Frataxin, mitochondrial (FXN)	23136	+	+	+	+	+
Metalloproteinase inhibitor 1 (TIMP1)	23171.1	+	+	+	+	+
Rho GDP-dissociation inhibitor 1 (ARHGDIA)	23207.5	+	+	+	+	+
Ran-specific GTPase-activating protein (RANBP1)	23310.8	+	+	+	+	+	+
Glutathione S-transferase P (GSTP1)	23356.7	+	+	+	+	+
Nascent polypeptide-associated complex subunit alpha (NACA)	23383.3	+	+	+	+	+
60S ribosomal protein L14 (RPL14)	23432.3	+	+	+	+	+
60S ribosomal protein L19 (RPL19)	23467.4	+	+	+	+	+
Ras-related protein R-Ras (RRAS)	23480.5	+	+	+	+	+					+
Ras-related protein Rab-5C (RAB5C)	23482.7	+	+	+	+	+
Ras-related protein Rab-7a (RAB7A)	23490	+	+	+	+	+
SAP domain-containing ribonucleoprotein (SARNP)	23671.2	+	+	+	+	+
Peptidyl-prolyl cis-trans isomerase B (PPIB)	23743.2	+	+	+	+	+
High mobility group protein B2 (HMGB2)	24034.6	+	+	+	+	+
Maleylacetoacetate isomerase (GSTZ1)	24213	+	+	+	+	+
60S ribosomal protein L13 (RPL13)	24262.2	+	+	+	+	+
GrpE protein homolog 1, mitochondrial (GRPEL1)	24279.2	+	+	+	+	+
ADP-sugar pyrophosphatase (NUDT5)	24327.8	+	+	+	+	+
Ras-related protein Rab-21 (RAB21)	24347.9	+	+	+	+	+
Ras-related protein Rab-11A (RAB11A)	24393.9	+	+	+	+	+
Metalloproteinase inhibitor 2 (TIMP2)	24399.9	+	+	+	+	+
GTP-binding nuclear protein Ran (RAN)	24423.1	+	+	+	+	+
DNA-directed RNA polymerases I, II, and III subunit RPABC1 (POLR2E)	24551.4	+	+	+	+	+
Hypoxanthine-guanine phosphoribosyltransferase (HPRT1)	24580.2	+	+	+	+	+
Small nuclear ribonucleoprotein-associated proteins B and B' (SNRPB)	24610.6	+	+	+	+	+
Protein-L-isoaspartate(D-aspartate) O-methyltransferase (PCMT1)	24650.9	+	+	+	+	+
Acyl-protein thioesterase 1 (LYPLA1)	24670.2	+	+	+	+	+
Protein FAM3C (FAM3C)	24680.9	+	+	+	+	+
Superoxide dismutase [Mn], mitochondrial (SOD2)	24722.6	+	+	+	+	+	+	+			+				+
Acyl-protein thioesterase 2 (LYPLA2)	24737.2	+	+	+	+	+
Elongation factor 1-beta (EEF1B2)	24764.2	+	+	+	+	+
60S ribosomal protein L10a (RPL10A)	24832	+	+	+	+	+
High mobility group protein B1 (HMGB1)	24894.7	+	+	+	+	+
Charged multivesicular body protein 4b (CHMP4B)	24951.2	+	+	+	+	+
Peroxiredoxin-6 (PRDX6)	25036.1	+	+	+	+	+
Mps one binder kinase activator-like 1A (MOBKL1A)	25091.7	+	+	+	+	+
Peptidyl-prolyl cis-trans isomerase FKBP3 (FKBP3)	25177.4	+	+	+	+	+
Insulin-like growth factor-binding protein 6 (IGFBP6)	25321.8	+	+	+	+	+				+
Proteasome subunit beta type-6 (PSMB6)	25357.9	+	+	+	+	+
Vacuolar protein sorting-associated protein 28 homolog (VPS28)	25426	+	+	+	+	+
Splicing factor, arginine/serine-rich 2 (SFRS2)	25477.1	+	+	+	+	+
Dihydropteridine reductase (QDPR)	25789.5	+	+	+	+	+
Proteasome subunit alpha type-2 (PSMA2)	25898.9	+	+	+	+	+	+
Calcyclin-binding protein (CACYBP)	26210.3	+	+	+	+	+									+
Cleavage and polyadenylation specificity factor subunit 5 (NUDT21)	26228.1	+	+	+	+	+
Fibroblast growth factor-binding protein 1 (FGFBP1)	26264.4	+	+	+	+	+							+
Proteasome subunit alpha type-5 (PSMA5)	26411.3	+	+	+	+	+
Adenylate kinase 2, mitochondrial (AK2)	26479	+	+	+	+	+
Proteasome subunit beta type-1 (PSMB1)	26490.5	+	+	+	+	+
Eukaryotic translation initiation factor 6 (EIF6)	26598.2	+	+	+	+	+
Triosephosphate isomerase (TPI1)	26669.1	+	+	+	+	+
40S ribosomal protein S3 (RPS3)	26688.6	+	+	+	+	+
EF-hand domain-containing protein D2 (EFHD2)	26698.4	+	+	+	+	+
Deoxyuridine 5'-triphosphate nucleotidohydrolase, mitochondrial (DUT)	26707	+	+	+	+	+
Probable ribosome biogenesis protein NEP1 (EMG1)	26720.3	+	+	+	+	+
THO complex subunit 4 (THOC4)	26888.7	+	+	+	+	+
Chloride intracellular channel protein 1 (CLIC1)	26923.3	+	+	+	+	+
Ubiquitin-conjugating enzyme E2 R2 (UBE2R2)	27166.8	+	+	+	+	+
Vesicle-associated membrane protein-associated protein B/C (VAPB)	27228.7	+	+	+	+	+
Splicing factor, arginine/serine-rich 7 (SFRS7)	27367.5	+	+	+	+	+
Proteasome subunit alpha type-6 (PSMA6)	27399.5	+	+	+	+	+
Proteasome activator complex subunit 2 (PSME2)	27402.3	+	+	+	+	+
6-phosphogluconolactonase (PGLS)	27547.5	+	+	+	+	+
mRNA turnover protein 4 homolog (MRTO4)	27561.3	+	+	+	+	+									+
Glutathione S-transferase omega-1 (GSTO1)	27567.2	+	+	+	+	+
Major prion protein (PRNP)	27660.7	+	+	+	+	+
Caspase-14 (CASP14)	27679.8	+	+	+	+	+
Thioredoxin-dependent peroxide reductase, mitochondrial (PRDX3)	27692.7	+	+	+	+	+
Splicing factor, arginine/serine-rich 1 (SFRS1)	27745.1	+	+	+	+	+
14-3-3 protein zeta/delta (YWHAZ)	27745.9	+	+	+	+	+	+						+
14-3-3 protein theta (YWHAQ)	27765.4	+	+	+	+	+
14-3-3 protein sigma (SFN)	27774.8	+	+	+	+	+
Proteasome subunit alpha type-7 (PSMA7)	27887.2	+	+	+	+	+									+
Vesicle-associated membrane protein-associated protein A (VAPA)	27893.9	+	+	+	+	+
Insulin-like growth factor-binding protein 4 (IGFBP4)	27933.7	+	+	+	+	+
B-cell receptor-associated protein 31 (BCAP31)	27992.6	+	+	+	+	+
60S ribosomal protein L8 (RPL8)	28024.8	+	+	+	+	+
Carboxymethylenebutenolidase homolog (CMBL)	28048.6	+	+	+	+	+
14-3-3 protein beta/alpha (YWHAB)	28083.1	+	+	+	+	+
14-3-3 protein gamma (YWHAG)	28303.1	+	+	+	+	+
Calpain small subunit 1 (CAPNS1)	28316.7	+	+	+	+	+
Proteasome subunit alpha type-3 (PSMA3)	28433.7	+	+	+	+	+
Proteasome subunit beta type-5 (PSMB5)	28481	+	+	+	+	+
Dickkopf-related protein 1 (DKK1)	28671.1	+	+	+	+	+						+	+
Proteasome activator complex subunit 1 (PSME1)	28723.9	+	+	+	+	+
Proliferating cell nuclear antigen (PCNA)	28769.3	+	+	+	+	+	+						+
Chloride intracellular channel protein 4 (CLIC4)	28773.6	+	+	+	+	+						+			+
Acidic leucine-rich nuclear phosphoprotein 32 family member B (ANP32B)	28788.7	+	+	+	+	+
Phosphoglycerate mutase 1 (PGAM1)	28804.8	+	+	+	+	+
Endoplasmic reticulum resident protein 29 (ERP29)	28994.9	+	+	+	+	+
Insulin-like growth factor-binding protein 7 (IGFBP7)	29129.8	+	+	+	+	+					+
14-3-3 protein epsilon (YWHAE)	29175	+	+	+	+	+
Proteasome subunit beta type-4 (PSMB4)	29205	+	+	+	+	+
Proteasome subunit alpha type-4 (PSMA4)	29484.8	+	+	+	+	+
Proteasome activator complex subunit 3 (PSME3)	29507.3	+	+	+	+	+
Proteasome subunit alpha type-1 (PSMA1)	29556	+	+	+	+	+	+
40S ribosomal protein S4, X isoform (RPS4X)	29599.3	+	+	+	+	+
LIM and SH3 domain protein 1 (LASP1)	29716.8	+	+	+	+	+
DnaJ homolog subfamily C member 8 (DNAJC8)	29842.2	+	+	+	+	+
DnaJ homolog subfamily C member 9 (DNAJC9)	29910.3	+	+	+	+	+
40S ribosomal protein S3a (RPS3A)	29945.3	+	+	+	+	+
Microtubule-associated protein RP/EB family member 1 (MAPRE1)	29999.5	+	+	+	+	+
Integral membrane protein 2B (ITM2B)	30339.1	+	+	+	+	+
Proteasome subunit beta type-8 (PSMB8)	30354.8	+	+	+	+	+
Carbonyl reductase [NADPH] 1 (CBR1)	30374.8	+	+	+	+	+
Elongation factor 1-delta (EEF1D)	31121.9	+	+	+	+	+
S-methyl-5'-thioadenosine phosphorylase (MTAP)	31236.3	+	+	+	+	+
U1 small nuclear ribonucleoprotein A (SNRPA)	31280.5	+	+	+	+	+
Ubiquitin thioesterase OTUB1 (OTUB1)	31284.6	+	+	+	+	+
40S ribosomal protein S2 (RPS2)	31325.2	+	+	+	+	+									+
F-actin-capping protein subunit beta (CAPZB)	31351.6	+	+	+	+	+
Complement component 1 Q subcomponent-binding protein, mitochondrial (C1QBP)	31362.6	+	+	+	+	+
Enoyl-CoA hydratase, mitochondrial (ECHS1)	31388.2	+	+	+	+	+
S-formylglutathione hydrolase (ESD)	31463.6	+	+	+	+	+									+
Sodium/potassium-transporting ATPase subunit beta-3 (ATP1B3)	31513.7	+	+	+	+	+							+
Phosphatidylinositol transfer protein beta isoform (PITPNB)	31540.3	+	+	+	+	+
Caspase-3 (CASP3)	31609	+	+	+	+	+
Pyridoxal phosphate phosphatase (PDXP)	31698.8	+	+	+	+	+
Purine nucleoside phosphorylase (PNP)	32118	+	+	+	+	+							+
Heterogeneous nuclear ribonucleoprotein C-like 1 (HNRNPCL1)	32142.7	+	+	+	+	+
Thioredoxin-like protein 1 (TXNL1)	32251.4	+	+	+	+	+
RNA-binding protein Raly (RALY)	32463.9	+	+	+	+	+
Nucleophosmin (NPM1)	32575.5	+	+	+	+	+
Inorganic pyrophosphatase (PPA1)	32660.6	+	+	+	+	+
Glucosamine-6-phosphate isomerase 1 (GNPDA1)	32669.4	+	+	+	+	+
60S ribosomal protein L6 (RPL6)	32729.3	+	+	+	+	+
40S ribosomal protein SA (RPSA)	32854.1	+	+	+	+	+
ADP/ATP translocase 2 (SLC25A5)	32896.5	+	+	+	+	+
F-actin-capping protein subunit alpha-1 (CAPZA1)	32923.2	+	+	+	+	+
F-actin-capping protein subunit alpha-2 (CAPZA2)	32949.2	+	+	+	+	+
Caspase-6 (CASP6)	33310.5	+	+	+	+	+
3'(2'),5'-bisphosphate nucleotidase 1 (BPNT1)	33392.7	+	+	+	+	+
Heterogeneous nuclear ribonucleoproteins C1/C2 (HNRNPC)	33670.5	+	+	+	+	+
Calponin-2 (CNN2)	33697.6	+	+	+	+	+
Protein MEMO1 (MEMO1)	33733.7	+	+	+	+	+
Spermidine synthase (SRM)	33824.5	+	+	+	+	+
Cathepsin Z (CTSZ)	33868.2	+	+	+	+	+
Uridine phosphorylase 1 (UPP1)	33934.8	+	+	+	+	+							+
Transcription elongation factor A protein 1 (TCEA1)	33970.6	+	+	+	+	+
Growth/differentiation factor 15 (GDF15)	34154.8	+	+	+	+	+
Palmitoyl-protein thioesterase 1 (PPT1)	34194	+	+	+	+	+
60S acidic ribosomal protein P0 (RPLP0)	34274.3	+	+	+	+	+
Actin-related protein 2/3 complex subunit 2 (ARPC2)	34333.7	+	+	+	+	+
60S ribosomal protein L5 (RPL5)	34363.5	+	+	+	+	+
Glyoxalase domain-containing protein 4 (GLOD4)	34794.1	+	+	+	+	+
Insulin-like growth factor-binding protein 2 (IGFBP2)	34813.6	+	+	+	+	+
Transcription initiation factor IIB (GTF2B)	34834	+	+	+	+	+
Leucine-rich repeat-containing protein 59 (LRRC59)	34931.4	+	+	+	+	+
Follistatin-related protein 1 (FSTL1)	34985.3	+	+	+	+	+
Guanine nucleotide-binding protein subunit beta-2-like 1 (GNB2L1)	35077	+	+	+	+	+
Pyridoxal kinase (PDXK)	35101.7	+	+	+	+	+
Serine/threonine-protein phosphatase 6 catalytic subunit (PPP6C)	35144.8	+	+	+	+	+
Malate dehydrogenase, mitochondrial (MDH2)	35503.7	+	+	+	+	+
DNA-(apurinic or apyrimidinic site) lyase (APEX1)	35555.7	+	+	+	+	+
Serine/threonine-protein phosphatase 2A catalytic subunit alpha isoform (PPP2CA)	35594.5	+	+	+	+	+
Eukaryotic translation initiation factor 3 subunit G (EIF3G)	35612	+	+	+	+	+
BTB/POZ domain-containing protein KCTD12 (KCTD12)	35701.8	+	+	+	+	+
L-aminoadipate-semialdehyde dehydrogenase-phosphopantetheinyl transferase (AASDHPPT)	35777.1	+	+	+	+	+
Aldose reductase (AKR1B1)	35853.9	+	+	+	+	+						+
Prostaglandin reductase 1 (PTGR1)	35870.5	+	+	+	+	+
Nitrilase homolog 1 (NIT1)	35896.6	+	+	+	+	+
Nuclease-sensitive element-binding protein 1 (YBX1)	35923.8	+	+	+	+	+
Gamma-glutamyl hydrolase (GGH)	35965.9	+	+	+	+	+	+						+		+
Glyceraldehyde-3-phosphate dehydrogenase (GAPDH)	36053.4	+	+	+	+	+
PDZ and LIM domain protein 1 (PDLIM1)	36071.3	+	+	+	+	+
ELAV-like protein 1 (ELAVL1)	36092.6	+	+	+	+	+
Eukaryotic translation initiation factor 2 subunit 1 (EIF2S1)	36112.7	+	+	+	+	+
Heterogeneous nuclear ribonucleoprotein A/B (HNRNPAB)	36225.2	+	+	+	+	+
Malate dehydrogenase, cytoplasmic (MDH1)	36426.9	+	+	+	+	+
Eukaryotic translation initiation factor 3 subunit I (EIF3I)	36502	+	+	+	+	+
DNA fragmentation factor subunit alpha (DFFA)	36522.5	+	+	+	+	+									+
PRKC apoptosis WT1 regulator protein (PAWR)	36568.1	+	+	+	+	+	+			+		+			+
Alcohol dehydrogenase [NADP+] (AKR1A1)	36573.6	+	+	+	+	+
L-lactate dehydrogenase B chain (LDHB)	36638.6	+	+	+	+	+						+
L-lactate dehydrogenase A chain (LDHA)	36689.2	+	+	+	+	+
Protein FAM49B (FAM49B)	36748.7	+	+	+	+	+
Heterogeneous nuclear ribonucleoprotein H3 (HNRNPH3)	36927.6	+	+	+	+	+
Serine/threonine-protein phosphatase PP1-gamma catalytic subunit (PPP1CC)	36985.6	+	+	+	+	+
Mitotic checkpoint protein BUB3 (BUB3)	37154.7	+	+	+	+	+
Cathepsin L2 (CTSL2)	37329.2	+	+	+	+	+							+
Guanine nucleotide-binding protein G(I)/G(S)/G(T) subunit beta-2 (GNB2)	37331.8	+	+	+	+	+
Heterogeneous nuclear ribonucleoproteins A2/B1 (HNRNPA2B1)	37430.3	+	+	+	+	+
Glutaredoxin-3 (GLRX3)	37432.8	+	+	+	+	+									+
Poly(rC)-binding protein 1 (PCBP1)	37498.2	+	+	+	+	+
Transaldolase (TALDO1)	37541.7	+	+	+	+	+
Methionine adenosyltransferase 2 subunit beta (MAT2B)	37551.6	+	+	+	+	+
Cathepsin B (CTSB)	37821.2	+	+	+	+	+
Follistatin (FST)	38006.6	+	+	+	+	+
Ephrin-B1 (EFNB1)	38007.4	+	+	+	+	+						+
Vacuolar protein sorting-associated protein 26A (VPS26A)	38171.2	+	+	+	+	+
Nuclear migration protein nudC (NUDC)	38243.7	+	+	+	+	+
Activator of 90 kDa heat shock protein ATPase homolog 1 (AHSA1)	38274.4	+	+	+	+	+
Heterogeneous nuclear ribonucleoprotein D0 (HNRNPD)	38434.5	+	+	+	+	+
Macrophage-capping protein (CAPG)	38518	+	+	+	+	+
Poly(rC)-binding protein 2 (PCBP2)	38580.9	+	+	+	+	+
Annexin A2 (ANXA2)	38606.1	+	+	+	+	+	+						+
Heterogeneous nuclear ribonucleoprotein A1 (HNRNPA1)	38747	+	+	+	+	+
Na(+)/H(+) exchange regulatory cofactor NHE-RF1 (SLC9A3R1)	38868.3	+	+	+	+	+
Renin receptor (ATP6AP2)	39009.1	+	+	+	+	+
Glycogenin-1 (GYG1)	39384.4	+	+	+	+	+
Fructose-bisphosphate aldolase A (ALDOA)	39420.6	+	+	+	+	+
ELAV-like protein 3 (ELAVL3)	39548.5	+	+	+	+	+
Splicing factor, arginine/serine-rich 6 (SFRS6)	39588.4	+	+	+	+	+
Heterogeneous nuclear ribonucleoprotein A3 (HNRNPA3)	39595.1	+	+	+	+	+
UV excision repair protein RAD23 homolog A (RAD23A)	39609.1	+	+	+	+	+
Beta-1,4-galactosyltransferase 4 (B4GALT4)	40041.9	+	+	+	+	+						+			+
Phosphoserine aminotransferase (PSAT1)	40423.3	+	+	+	+	+
DnaJ homolog subfamily B member 11 (DNAJB11)	40514.6	+	+	+	+	+
Adenosine kinase (ADK)	40546.6	+	+	+	+	+	+
Adenosine deaminase (ADA)	40765.1	+	+	+	+	+					+
Actin-related protein 2/3 complex subunit 1B (ARPC1B)	40949.8	+	+	+	+	+						+	+		+
Suppressor of G2 allele of SKP1 homolog (SUGT1)	41024.8	+	+	+	+	+
Hsc70-interacting protein (ST13)	41332.4	+	+	+	+	+
Septin-2 (41519)	41488.2	+	+	+	+	+
Carbohydrate sulfotransferase 11 (CHST11)	41555.6	+	+	+	+	+
Actin, cytoplasmic 2 (ACTG1)	41793.9	+	+	+	+	+
Cytosolic acyl coenzyme A thioester hydrolase (ACOT7)	41795	+	+	+	+	+
45 kDa calcium-binding protein (SDF4)	41806.9	+	+	+	+	+
Muscleblind-like protein 1 (MBNL1)	41816.7	+	+	+	+	+
Synaptic vesicle membrane protein VAT-1 homolog (VAT1)	41919.8	+	+	+	+	+
Beta-actin-like protein 2 (ACTBL2)	42004.2	+	+	+	+	+
Serpin B5 (SERPINB5)	42101.8	+	+	+	+	+							+
Protein phosphatase methylesterase 1 (PPME1)	42315.8	+	+	+	+	+
Heterogeneous nuclear ribonucleoprotein G (RBMX)	42333.7	+	+	+	+	+
Serpin B6 (SERPINB6)	42622.9	+	+	+	+	+
Protein DEK (DEK)	42675.9	+	+	+	+	+	+
cAMP-dependent protein kinase type I-alpha regulatory subunit (PRKAR1A)	42982.4	+	+	+	+	+
Serine protease 23 (PRSS23)	43002.4	+	+	+	+	+						+	+	+	+
Interleukin enhancer-binding factor 2 (ILF2)	43062.7	+	+	+	+	+
Lactadherin (MFGE8)	43122.9	+	+	+	+	+
Protein tyrosine phosphatase-like protein PTPLAD1 (PTPLAD1)	43161.1	+	+	+	+	+									+
UV excision repair protein RAD23 homolog B (RAD23B)	43171.1	+	+	+	+	+
Protein TFG (TFG)	43448.3	+	+	+	+	+
Polymerase I and transcript release factor (PTRF)	43476.5	+	+	+	+	+
Cell growth-regulating nucleolar protein (LYAR)	43615.1	+	+	+	+	+
Di-N-acetylchitobiase (CTBS)	43760.8	+	+	+	+	+
Proliferation-associated protein 2G4 (PA2G4)	43786.7	+	+	+	+	+
Beta-1,4-galactosyltransferase 1 (B4GALT1)	43921	+	+	+	+	+
Glia-derived nexin (SERPINE2)	44003.2	+	+	+	+	+							+		+
Keratin, type I cytoskeletal 19 (KRT19)	44093	+	+	+	+	+			+		+
26S protease regulatory subunit S10B (PSMC6)	44174.9	+	+	+	+	+
Transforming growth factor beta-1 (TGFB1)	44342.3	+	+	+	+	+
Dual specificity mitogen-activated protein kinase kinase 2 (MAP2K2)	44425.3	+	+	+	+	+
Hsp90 co-chaperone Cdc37 (CDC37)	44468.2	+	+	+	+	+
Cathepsin D (CTSD)	44553	+	+	+	+	+
Phosphoglycerate kinase 1 (PGK1)	44615.3	+	+	+	+	+	+
Acid ceramidase (ASAH1)	44661.1	+	+	+	+	+
TAR DNA-binding protein 43 (TARDBP)	44739.7	+	+	+	+	+
Obg-like ATPase 1 (OLA1)	44745.4	+	+	+	+	+
Actin-related protein 2 (ACTR2)	44761.7	+	+	+	+	+
Chitinase domain-containing protein 1 (CHID1)	44940.9	+	+	+	+	+
Splicing factor 45 (RBM17)	44962.1	+	+	+	+	+
Plasminogen activator inhibitor 1 RNA-binding protein (SERBP1)	44965.8	+	+	+	+	+
Plasminogen activator inhibitor 1 (SERPINE1)	45060.3	+	+	+	+	+	+			+			+		+
28S ribosomal protein S31, mitochondrial (MRPS31)	45320.1	+	+	+	+	+
Nucleosome assembly protein 1-like 1 (NAP1L1)	45375	+	+	+	+	+
Sialidase-1 (NEU1)	45467.3	+	+	+	+	+
Heterogeneous nuclear ribonucleoprotein F (HNRNPF)	45671.9	+	+	+	+	+
Olfactomedin-like protein 3 (OLFML3)	46011.2	+	+	+	+	+
Tumor necrosis factor receptor superfamily member 19L (RELT)	46091.3	+	+	+	+	+
Eukaryotic initiation factor 4A-I (EIF4A1)	46155.3	+	+	+	+	+
Aspartate aminotransferase, cytoplasmic (GOT1)	46248.1	+	+	+	+	+
Secernin-1 (SCRN1)	46382.2	+	+	+	+	+						+			+
Heterogeneous nuclear ribonucleoprotein D-like (HNRPDL)	46438.6	+	+	+	+	+
Serpin H1 (SERPINH1)	46442	+	+	+	+	+	+				+	+	+		+
Platelet-activating factor acetylhydrolase IB subunit alpha (PAFAH1B1)	46637.4	+	+	+	+	+
Isocitrate dehydrogenase [NADP] cytoplasmic (IDH1)	46660.5	+	+	+	+	+
von Willebrand factor A domain-containing protein 1 (VWA1)	46804.2	+	+	+	+	+
Eukaryotic initiation factor 4A-III (EIF4A3)	46872.4	+	+	+	+	+
Vascular endothelial growth factor C (VEGFC)	46882.7	+	+	+	+	+							+	+	+
Multifunctional protein ADE2 (PAICS)	47080	+	+	+	+	+									+
N-acetyllactosaminide beta-1,3-N-acetylglucosaminyltransferase (B3GNT1)	47119.4	+	+	+	+	+
Alpha-enolase (ENO1)	47170.2	+	+	+	+	+							+
Keratin, type I cuticular Ha1 (KRT31)	47236.8	+	+	+	+	+
Carboxypeptidase A4 (CPA4)	47352.5	+	+	+	+	+
26S protease regulatory subunit 6B (PSMC4)	47367.7	+	+	+	+	+
Inhibin beta A chain (INHBA)	47442.6	+	+	+	+	+	+				+			+	+
Actin-like protein 6A (ACTL6A)	47461.1	+	+	+	+	+
26S proteasome non-ATPase regulatory subunit 11 (PSMD11)	47466.3	+	+	+	+	+									+
Aspartate aminotransferase, mitochondrial (GOT2)	47476.6	+	+	+	+	+
Actin-related protein 3B (ACTR3B)	47608.1	+	+	+	+	+
Thioredoxin domain-containing protein 5 (TXNDC5)	47629.1	+	+	+	+	+
60S ribosomal protein L4 (RPL4)	47699.1	+	+	+	+	+
Adenosylhomocysteinase (AHCY)	47717.1	+	+	+	+	+
Transforming growth factor beta-2 (TGFB2)	47749.4	+	+	+	+	+
Keratin, type I cytoskeletal 18 (KRT18)	48059	+	+	+	+	+
Keratin, type I cytoskeletal 17 (KRT17)	48106.7	+	+	+	+	+	+					+	+		+
Protein disulfide-isomerase A6 (PDIA6)	48122.3	+	+	+	+	+									+
Calreticulin (CALR)	48142.9	+	+	+	+	+							+		+
Farnesyl pyrophosphate synthase (FDPS)	48276.8	+	+	+	+	+
Urokinase-type plasminogen activator (PLAU)	48507.5	+	+	+	+	+	+					+	+	+	+
Four-jointed box protein 1 (FJX1)	48507.5	+	+	+	+	+
26S protease regulatory subunit 7 (PSMC2)	48635.6	+	+	+	+	+
Alpha-galactosidase A (GLA)	48768.3	+	+	+	+	+
Spliceosome RNA helicase BAT1 (BAT1)	48992	+	+	+	+	+
Heterogeneous nuclear ribonucleoprotein H (HNRNPH1)	49229.8	+	+	+	+	+
Serine/threonine-protein kinase 24 (STK24)	49310.6	+	+	+	+	+				+
Legumain (LGMN)	49411	+	+	+	+	+
Keratin, type I cuticular Ha4 (KRT34)	49423.6	+	+	+	+	+
AP-2 complex subunit mu (AP2M1)	49655.7	+	+	+	+	+
Tubulin beta chain (TUBB)	49670.6	+	+	+	+	+						+
Tubulin beta-2C chain (TUBB2C)	49830.7	+	+	+	+	+
PDZ and LIM domain protein 7 (PDLIM7)	49844.4	+	+	+	+	+
Ribonuclease inhibitor (RNH1)	49974.4	+	+	+	+	+
Elongation factor 1-gamma (EEF1G)	50119.4	+	+	+	+	+									+
Elongation factor 1-alpha 1 (EEF1A1)	50141.2	+	+	+	+	+
Tubulin alpha-1B chain (TUBA1B)	50151.7	+	+	+	+	+
Coproporphyrinogen-III oxidase, mitochondrial (CPOX)	50152	+	+	+	+	+
Spermatogenesis-associated protein 1 (SPATA1)	50308.9	+	+	+	+	+
Tubulin beta-3 chain (TUBB3)	50432.7	+	+	+	+	+							+
Rab GDP dissociation inhibitor alpha (GDI1)	50584.1	+	+	+	+	+
Rab GDP dissociation inhibitor beta (GDI2)	50665.5	+	+	+	+	+
Lamina-associated polypeptide 2, isoforms beta/gamma (TMPO)	50671.4	+	+	+	+	+
Septin-7 (41524)	50680.3	+	+	+	+	+
Heterogeneous nuclear ribonucleoprotein K (HNRNPK)	50978.5	+	+	+	+	+
Eukaryotic translation initiation factor 2 subunit 3-like protein (EIF2S3L)	51110.2	+	+	+	+	+	+
Keratin, type I cytoskeletal 16 (KRT16)	51269	+	+	+	+	+							+		+
Keratin, type II cytoskeletal 7 (KRT7)	51406.4	+	+	+	+	+
Keratin, type I cytoskeletal 14 (KRT14)	51562.5	+	+	+	+	+
Citrate synthase, mitochondrial (CS)	51713.8	+	+	+	+	+
Dipeptidyl peptidase 1 (CTSC)	51842.3	+	+	+	+	+	+					+	+		+
Ras GTPase-activating protein-binding protein 1 (G3BP1)	52162.8	+	+	+	+	+
Glutathione synthetase (GSS)	52385.9	+	+	+	+	+
Tubulointerstitial nephritis antigen-like (TINAGL1)	52387	+	+	+	+	+
Clusterin (CLU)	52495	+	+	+	+	+		+
Cytosolic non-specific dipeptidase (CNDP2)	52879.7	+	+	+	+	+
6-phosphogluconate dehydrogenase, decarboxylating (PGD)	53141.9	+	+	+	+	+
Tryptophanyl-tRNA synthetase, cytoplasmic (WARS)	53167.6	+	+	+	+	+					+				+
Coronin-1C (CORO1C)	53250.3	+	+	+	+	+
RNA-binding protein FUS (FUS)	53426	+	+	+	+	+
Ataxin-10 (ATXN10)	53490.8	+	+	+	+	+
Keratin, type II cuticular Hb6 (KRT86)	53499.9	+	+	+	+	+
Splicing factor U2AF 65 kDa subunit (U2AF2)	53501.2	+	+	+	+	+
Vimentin (VIM)	53652.7	+	+	+	+	+
Keratin, type II cytoskeletal 8 (KRT8)	53706.2	+	+	+	+	+
Nucleobindin-1 (NUCB1)	53879.6	+	+	+	+	+
Interstitial collagenase (MMP1)	54007.9	+	+	+	+	+	+				+	+	+	+	+
Non-POU domain-containing octamer-binding protein (NONO)	54231.6	+	+	+	+	+									+
Wiskott-Aldrich syndrome protein family member 2 (WASF2)	54285.3	+	+	+	+	+
ERO1-like protein alpha (ERO1L)	54394.7	+	+	+	+	+
Lysosomal protective protein (CTSA)	54467.6	+	+	+	+	+
Fascin (FSCN1)	54530.3	+	+	+	+	+						+	+
Fumarate hydratase, mitochondrial (FH)	54637.8	+	+	+	+	+
EGF-containing fibulin-like extracellular matrix protein 1 (EFEMP1)	54639.1	+	+	+	+	+
UBX domain-containing protein 7 (UBXN7)	54862.8	+	+	+	+	+						+
Adenylosuccinate lyase (ADSL)	54890.5	+	+	+	+	+
Histone deacetylase 1 (HDAC1)	55104.1	+	+	+	+	+							+
UPF0027 protein C22orf28 (C22orf28)	55210.2	+	+	+	+	+
Inosine-5'-monophosphate dehydrogenase 1 (IMPDH1)	55406.8	+	+	+	+	+
Nicotinamide phosphoribosyltransferase (NAMPT)	55522.5	+	+	+	+	+
Lysosomal Pro-X carboxypeptidase (PRCP)	55801.1	+	+	+	+	+
Keratin, type II cuticular Hb5 (KRT85)	55802	+	+	+	+	+
Inosine-5'-monophosphate dehydrogenase 2 (IMPDH2)	55806.5	+	+	+	+	+
Coiled-coil domain-containing protein 47 (CCDC47)	55874.9	+	+	+	+	+
Ubiquitin carboxyl-terminal hydrolase 14 (USP14)	56070.3	+	+	+	+	+									+
Protein disulfide-isomerase A3 (PDIA3)	56784.6	+	+	+	+	+
Serine/threonine-protein phosphatase 5 (PPP5C)	56880.3	+	+	+	+	+
Protein disulfide-isomerase (P4HB)	57118.1	+	+	+	+	+
Aspartyl-tRNA synthetase, cytoplasmic (DARS)	57136.7	+	+	+	+	+
Coatomer subunit delta (ARCN1)	57211.2	+	+	+	+	+
Polypyrimidine tract-binding protein 1 (PTBP1)	57222.5	+	+	+	+	+
Keratin, type II cytoskeletal 4 (KRT4)	57286.1	+	+	+	+	+
T-complex protein 1 subunit beta (CCT2)	57489.9	+	+	+	+	+								+
Keratin, type II cytoskeletal 74 (KRT74)	57866.8	+	+	+	+	+
Importin subunit alpha-4 (KPNA4)	57886.9	+	+	+	+	+
Pyruvate kinase isozymes M1/M2 (PKM2)	57937.5	+	+	+	+	+
T-complex protein 1 subunit zeta (CCT6A)	58025.3	+	+	+	+	+
N-acetylgalactosamine-6-sulfatase (GALNS)	58027.4	+	+	+	+	+
Proactivator polypeptide (PSAP)	58112	+	+	+	+	+
General transcription factor IIF subunit 1 (GTF2F1)	58241.9	+	+	+	+	+
Serine/threonine-protein phosphatase 2B catalytic subunit alpha isoform (PPP3CA)	58689.7	+	+	+	+	+
Keratin, type I cytoskeletal 10 (KRT10)	58828.8	+	+	+	+	+							+
Glucose-6-phosphate 1-dehydrogenase (G6PD)	59258.1	+	+	+	+	+
T-complex protein 1 subunit eta (CCT7)	59367.8	+	+	+	+	+
Glucosidase 2 subunit beta (PRKCSH)	59425.8	+	+	+	+	+
Keratin, type II cytoskeletal 75 (KRT75)	59561.3	+	+	+	+	+							+		+
Protein disulfide-isomerase A5 (PDIA5)	59595.1	+	+	+	+	+
T-complex protein 1 subunit theta (CCT8)	59621	+	+	+	+	+
Poly(U)-binding-splicing factor PUF60 (PUF60)	59875.6	+	+	+	+	+
Keratin, type II cytoskeletal 6A (KRT6A)	60046.4	+	+	+	+	+							+
Keratin, type II cytoskeletal 6B (KRT6B)	60068.6	+	+	+	+	+
T-complex protein 1 subunit alpha (TCP1)	60345.2	+	+	+	+	+
T-complex protein 1 subunit gamma (CCT3)	60535.4	+	+	+	+	+
Inositol-3-phosphate synthase 1 (ISYNA1)	61067.9	+	+	+	+	+
EH domain-containing protein 2 (EHD2)	61163.2	+	+	+	+	+
Phosphoglucomutase-1 (PGM1)	61451.1	+	+	+	+	+
Src substrate cortactin (CTTN)	61585.5	+	+	+	+	+				+					+
Keratin, type I cytoskeletal 9 (KRT9)	62065.9	+	+	+	+	+
Keratin, type II cytoskeletal 5 (KRT5)	62379.6	+	+	+	+	+
Stress-induced-phosphoprotein 1 (STIP1)	62642.1	+	+	+	+	+
Asparaginyl-tRNA synthetase, cytoplasmic (NARS)	62944.3	+	+	+	+	+
Glucose-6-phosphate isomerase (GPI)	63148.5	+	+	+	+	+
5'-nucleotidase (NT5E)	63369	+	+	+	+	+							+		+
Granulins (GRN)	63540	+	+	+	+	+
PDZ and LIM domain protein 5 (PDLIM5)	64001.1	+	+	+	+	+
Keratinocyte proline-rich protein (KPRP)	64132.6	+	+	+	+	+
Heterogeneous nuclear ribonucleoprotein L (HNRNPL)	64132.8	+	+	+	+	+
Polypeptide N-acetylgalactosaminyltransferase 2 (GALNT2)	64733.1	+	+	+	+	+									+
Keratin, type II cuticular Hb4 (KRT84)	64895.7	+	+	+	+	+
CD166 antigen (ALCAM)	65103.8	+	+	+	+	+
Serine/threonine-protein phosphatase 2A 65 kDa regulatory subunit A alpha isoform (PPP2R1A)	65309.7	+	+	+	+	+
Galectin-3-binding protein (LGALS3BP)	65332.1	+	+	+	+	+									+
Keratin, type II cytoskeletal 2 epidermal (KRT2)	65433.9	+	+	+	+	+
Matrix metalloproteinase-14 (MMP14)	65885.7	+	+	+	+	+
Keratin, type II cytoskeletal 1 (KRT1)	66040.3	+	+	+	+	+
WD repeat-containing protein 1 (WDR1)	66193.2	+	+	+	+	+
Basal cell adhesion molecule (BCAM)	67403.9	+	+	+	+	+
Far upstream element-binding protein 1 (FUBP1)	67560.6	+	+	+	+	+
Spermatogenesis-associated protein 7 (SPATA7)	67721.1	+	+	+	+	+
Moesin (MSN)	67821.8	+	+	+	+	+							+
Transketolase (TKT)	67879.4	+	+	+	+	+
Interferon-induced guanylate-binding protein 1 (GBP1)	67904.4	+	+	+	+	+
4F2 cell-surface antigen heavy chain (SLC3A2)	67996.4	+	+	+	+	+
Leukotriene A-4 hydrolase (LTA4H)	69287.1	+	+	+	+	+
Serum albumin (ALB)	69366.9	+	+	+	+	+
Ezrin (EZR)	69414.7	+	+	+	+	+
Heterogeneous nuclear ribonucleoprotein Q (SYNCRIP)	69603.5	+	+	+	+	+									+
X-ray repair cross-complementing protein 6 (XRCC6)	69846.4	+	+	+	+	+
Xaa-Pro aminopeptidase 1 (XPNPEP1)	69919.2	+	+	+	+	+
Heat shock 70 kDa protein 1A/1B (HSPA1A)	70054	+	+	+	+	+
Plastin-2 (LCP1)	70292.1	+	+	+	+	+
Polyadenylate-binding protein 1 (PABPC1)	70671.3	+	+	+	+	+
Plastin-3 (PLS3)	70813.9	+	+	+	+	+	+
Heat shock cognate 71 kDa protein (HSPA8)	70899.8	+	+	+	+	+									+
SUMO-activating enzyme subunit 2 (UBA2)	71225.2	+	+	+	+	+
78 kDa glucose-regulated protein (HSPA5)	72334.7	+	+	+	+	+
Sec1 family domain-containing protein 1 (SCFD1)	72382.3	+	+	+	+	+
Glutamate--cysteine ligase catalytic subunit (GCLC)	72767.8	+	+	+	+	+
Protein disulfide-isomerase A4 (PDIA4)	72934	+	+	+	+	+
Olfactomedin-like protein 2A (OLFML2A)	73055.1	+	+	+	+	+
Far upstream element-binding protein 2 (KHSRP)	73146.6	+	+	+	+	+
Nucleolar and coiled-body phosphoprotein 1 (NOLC1)	73604.2	+	+	+	+	+
Stress-70 protein, mitochondrial (HSPA9)	73681.3	+	+	+	+	+
72 kDa type IV collagenase (MMP2)	73885.1	+	+	+	+	+
Lamin-A/C (LMNA)	74140.7	+	+	+	+	+
Proprotein convertase subtilisin/kexin type 9 (PCSK9)	74370.6	+	+	+	+	+									+
Transforming growth factor-beta-induced protein ig-h3 (TGFBI)	74682.9	+	+	+	+	+	+				+	+	+	+	+
Splicing factor, proline- and glutamine-rich (SFPQ)	76149.5	+	+	+	+	+
Nucleolin (NCL)	76615.9	+	+	+	+	+
GMP synthase [glutamine-hydrolyzing] (GMPS)	76716.7	+	+	+	+	+	+					+
Fibulin-1 (FBLN1)	77211.6	+	+	+	+	+
Calpain-2 catalytic subunit (CAPN2)	80013.1	+	+	+	+	+
Complement C1r subcomponent (C1R)	80119.6	+	+	+	+	+
Prolyl endopeptidase (PREP)	80701.5	+	+	+	+	+
FACT complex subunit SSRP1 (SSRP1)	81077.6	+	+	+	+	+
Acylamino-acid-releasing enzyme (APEH)	81224.1	+	+	+	+	+
CD44 antigen (CD44)	81553.4	+	+	+	+	+	+					+	+		+
Junction plakoglobin (JUP)	81745.9	+	+	+	+	+							+
Exostosin-2 (EXT2)	82256	+	+	+	+	+
Sulfhydryl oxidase 1 (QSOX1)	82578.7	+	+	+	+	+
Dipeptidyl peptidase 3 (DPP3)	82591.6	+	+	+	+	+
X-ray repair cross-complementing protein 5 (XRCC5)	82707.1	+	+	+	+	+
Heat shock protein HSP 90-beta (HSP90AB1)	83267.3	+	+	+	+	+	+					+
Threonyl-tRNA synthetase, cytoplasmic (TARS)	83437.8	+	+	+	+	+								+
Procollagen-lysine,2-oxoglutarate 5-dioxygenase 1 (PLOD1)	83552.5	+	+	+	+	+
Disintegrin and metalloproteinase domain-containing protein 10 (ADAM10)	84143	+	+	+	+	+							+
Heat shock protein HSP 90-alpha (HSP90AA1)	84663.2	+	+	+	+	+
Procollagen-lysine,2-oxoglutarate 5-dioxygenase 3 (PLOD3)	84786.8	+	+	+	+	+
LIM domain and actin-binding protein 1 (LIMA1)	85226.3	+	+	+	+	+
Gelsolin (GSN)	85697.8	+	+	+	+	+
Exostosin-1 (EXT1)	86257.4	+	+	+	+	+				+			+		+
Lysyl oxidase homolog 2 (LOXL2)	86723.1	+	+	+	+	+						+	+		+
Amyloid beta A4 protein (APP)	86941.3	+	+	+	+	+									+
Amyloid-like protein 2 (APLP2)	86955	+	+	+	+	+
Nucleolar RNA helicase 2 (DDX21)	87346	+	+	+	+	+
Glutaminyl-tRNA synthetase (QARS)	87799.9	+	+	+	+	+
Integrin beta-1 (ITGB1)	88415.1	+	+	+	+	+									+
Splicing factor 3A subunit 1 (SF3A1)	88886.1	+	+	+	+	+
Transitional endoplasmic reticulum ATPase (VCP)	89324.8	+	+	+	+	+
E3 ubiquitin-protein ligase UHRF1 (UHRF1)	89813.8	+	+	+	+	+									+
Transcription elongation factor B polypeptide 3 (TCEB3)	89910.3	+	+	+	+	+
Heterogeneous nuclear ribonucleoprotein U (HNRNPU)	90585.2	+	+	+	+	+
Putative pre-mRNA-splicing factor ATP-dependent RNA helicase DHX15 (DHX15)	90935.2	+	+	+	+	+
DNA replication licensing factor MCM3 (MCM3)	90982.6	+	+	+	+	+
Actin filament-associated protein 1-like 2 (AFAP1L2)	91301.3	+	+	+	+	+
AP-1 complex subunit gamma-1 (AP1G1)	91354.3	+	+	+	+	+
Cadherin-3 (CDH3)	91419.1	+	+	+	+	+
Endoplasmin (HSP90B1)	92471.7	+	+	+	+	+									+
Heat shock 70 kDa protein 4 (HSPA4)	94331.9	+	+	+	+	+
Matrin-3 (MATR3)	94626.7	+	+	+	+	+
Interleukin enhancer-binding factor 3 (ILF3)	95338.9	+	+	+	+	+
Elongation factor 2 (EEF2)	95340.1	+	+	+	+	+
Ubiquitin carboxyl-terminal hydrolase 5 (USP5)	95788.1	+	+	+	+	+
DNA replication licensing factor MCM4 (MCM4)	96560.6	+	+	+	+	+
Glycogen phosphorylase, brain form (PYGB)	96698.3	+	+	+	+	+
Heat shock protein 105 kDa (HSPH1)	96865.8	+	+	+	+	+
Glycogen phosphorylase, liver form (PYGL)	97152.4	+	+	+	+	+	+						+
Importin subunit beta-1 (KPNB1)	97171.3	+	+	+	+	+
Dystroglycan (DAG1)	97442.2	+	+	+	+	+
Cadherin-1 (CDH1)	97457.6	+	+	+	+	+
Major vault protein (MVP)	99326	+	+	+	+	+
Desmocollin-2 (DSC2)	99962.6	+	+	+	+	+
Desmocollin-3 (DSC3)	99970.6	+	+	+	+	+
Catenin alpha-1 (CTNNA1)	100073	+	+	+	+	+
Splicing factor 3B subunit 2 (SF3B2)	100229	+	+	+	+	+
Bifunctional heparan sulfate N-deacetylase/N-sulfotransferase 1 (NDST1)	100872	+	+	+	+	+
Alpha-actinin-1 (ACTN1)	103061	+	+	+	+	+	+						+	+
Puromycin-sensitive aminopeptidase (NPEPPS)	103279	+	+	+	+	+
AP-2 complex subunit alpha-2 (AP2A2)	103963	+	+	+	+	+
AP-1 complex subunit beta-1 (AP1B1)	104639	+	+	+	+	+
Alpha-actinin-4 (ACTN4)	104857	+	+	+	+	+
Neutral alpha-glucosidase AB (GANAB)	106876	+	+	+	+	+
Desmoglein-3 (DSG3)	107534	+	+	+	+	+							+
AP-2 complex subunit alpha-1 (AP2A1)	107549	+	+	+	+	+
Catenin delta-1 (CTNND1)	108172	+	+	+	+	+
Collagen alpha-1(VI) chain (COL6A1)	108531	+	+	+	+	+						+
Calsyntenin-1 (CLSTN1)	109792	+	+	+	+	+
Kinesin-like protein KIF23 (KIF23)	110059	+	+	+	+	+					+		+		+
Exportin-2 (CSE1L)	110422	+	+	+	+	+
Bone morphogenetic protein 1 (BMP1)	111249	+	+	+	+	+							+
General transcription factor II-I (GTF2I)	112418	+	+	+	+	+
Sodium/potassium-transporting ATPase subunit alpha-1 (ATP1A1)	112900	+	+	+	+	+
Uncharacterized protein KIAA0319-like (KIAA0319L)	115658	+	+	+	+	+
Probable ATP-dependent RNA helicase DDX46 (DDX46)	117366	+	+	+	+	+
Membrane-bound transcription factor site-1 protease (MBTPS1)	117750	+	+	+	+	+
Ubiquitin-like modifier-activating enzyme 1 (UBA1)	117850	+	+	+	+	+
RNA-binding protein 12B (RBM12B)	118107	+	+	+	+	+
Importin-4 (IPO4)	118719	+	+	+	+	+
FACT complex subunit SPT16 (SUPT16H)	119917	+	+	+	+	+
Desmoglein-2 (DSG2)	122294	+	+	+	+	+					+	+			+
Exportin-1 (XPO1)	123389	+	+	+	+	+
La-related protein 1 (LARP1)	123513	+	+	+	+	+
Importin-5 (IPO5)	123632	+	+	+	+	+
Vinculin (VCL)	123801	+	+	+	+	+
Integrin alpha-6 (ITGA6)	126636	+	+	+	+	+	+					+	+		+
DNA damage-binding protein 1 (DDB1)	126970	+	+	+	+	+
Thrombospondin-1 (THBS1)	129382	+	+	+	+	+
Laminin subunit beta-3 (LAMB3)	129571	+	+	+	+	+	+					+	+		+
Laminin subunit gamma-2 (LAMC2)	130976	+	+	+	+	+							+		+
Protein transport protein Sec31A (SEC31A)	133017	+	+	+	+	+
Splicing factor 3B subunit 3 (SF3B3)	135579	+	+	+	+	+
Double-stranded RNA-specific adenosine deaminase (ADAR)	135971	+	+	+	+	+
Plasma membrane calcium-transporting ATPase 2 (ATP2B2)	136880	+	+	+	+	+
Eukaryotic translation initiation factor 5B (EIF5B)	138832	+	+	+	+	+
Latent-transforming growth factor beta-binding protein 3 (LTBP3)	139355	+	+	+	+	+
ATP-dependent RNA helicase A (DHX9)	140962	+	+	+	+	+
Dynactin subunit 1 (DCTN1)	141698	+	+	+	+	+
Cytoplasmic FMR1-interacting protein 1 (CYFIP1)	145187	+	+	+	+	+
Collagen alpha-1(XVII) chain (COL17A1)	150422	+	+	+	+	+
Hepatocyte growth factor receptor (MET)	155543	+	+	+	+	+								+	+
Peroxidasin homolog (PXDN)	165276	+	+	+	+	+
Membrane-associated guanylate kinase, WW and PDZ domain-containing protein 3 (MAGI3)	165610	+	+	+	+	+
Eukaryotic translation initiation factor 3 subunit A (EIF3A)	166575	+	+	+	+	+
Collagen alpha-1(XVIII) chain (COL18A1)	178188	+	+	+	+	+
Collagen alpha-1(V) chain (COL5A1)	183563	+	+	+	+	+					+			+	+
Complement C3 (C3)	187149	+	+	+	+	+					+
Ras GTPase-activating-like protein IQGAP1 (IQGAP1)	189259	+	+	+	+	+
Complement C4-A (C4A)	192773	+	+	+	+	+
Protein polybromo-1 (PBRM1)	192954	+	+	+	+	+
Poly [ADP-ribose] polymerase 14 (PARP14)	193755	+	+	+	+	+
Latent-transforming growth factor beta-binding protein 2 (LTBP2)	195043	+	+	+	+	+
Laminin subunit beta-2 (LAMB2)	195976	+	+	+	+	+
Laminin subunit beta-1 (LAMB1)	198063	+	+	+	+	+
Integrin beta-4 (ITGB4)	202151	+	+	+	+	+	+					+
Plexin-B2 (PLXNB2)	205127	+	+	+	+	+
Receptor-type tyrosine-protein phosphatase F (PTPRF)	212878	+	+	+	+	+
Agrin (AGRN)	214838	+	+	+	+	+						+
Myoferlin (MYOF)	234716	+	+	+	+	+									+
Death-inducer obliterator 1 (DIDO1)	243874	+	+	+	+	+
Filaggrin-2 (FLG2)	248052	+	+	+	+	+
Fibronectin (FN1)	262599	+	+	+	+	+	+				+	+	+
Fatty acid synthase (FASN)	273427	+	+	+	+	+
Cation-independent mannose-6-phosphate receptor (IGF2R)	274274	+	+	+	+	+
Filamin-B (FLNB)	278159	+	+	+	+	+
Filamin-A (FLNA)	280729	+	+	+	+	+								+
Hornerin (HRNR)	282373	+	+	+	+	+
Microtubule-associated serine/threonine-protein kinase 4 (MAST4)	284382	+	+	+	+	+
Spectrin alpha chain, brain (SPTAN1)	284543	+	+	+	+	+
Collagen alpha-1(VII) chain (COL7A1)	295218	+	+	+	+	+
Desmoplakin (DSP)	331781	+	+	+	+	+
Collagen alpha-1(XII) chain (COL12A1)	333145	+	+	+	+	+
Laminin subunit alpha-3 (LAMA3)	366642	+	+	+	+	+	+						+		+
Versican core protein (VCAN)	372813	+	+	+	+	+
Dystrophin (DMD)	426691	+	+	+	+	+
Filaggrin (FLG)	435146	+	+	+	+	+
Basement membrane-specific heparan sulfate proteoglycan core protein (HSPG2)	468778	+	+	+	+	+					+
DNA-dependent protein kinase catalytic subunit (PRKDC)	469096	+	+	+	+	+									+
Ankyrin-3 (ANK3)	480407	+	+	+	+	+
Prolow-density lipoprotein receptor-related protein 1 (LRP1)	504561	+	+	+	+	+
Plectin-1 (PLEC1)	531784	+	+	+	+	+						+
Protein piccolo (PCLO)	566657	+	+	+	+	+
Neuroblast differentiation-associated protein AHNAK (AHNAK)	629104	+	+	+	+	+
Nesprin-2 (SYNE2)	796454	+	+	+	+	+
Obscurin (OBSCN)	868462	+	+	+	+	+
Nesprin-1 (SYNE1)	1.01104e+06	+	+	+	+	+
Titin (TTN)	3.81585e+06	+	+	+	+	+

## Sheet: Table S4
Table S4. List of 149 true LMr proteins common to all five OSCC LMr secretomes
		Detectable in LMW secretome					Upregulated in microarray dataset
Description (Gene symbol)	MW (Da)	OC3	OECM1	SAS	SCC4	SCC25	E-MEXP-44	E-TABM-302	E-UMCU-11	GDS1062	GDS1584	GDS2520	E-GEOD-13601	GSE9349	GSE9844
Thymosin beta-10 (TMSB10)	5026	+	+	+	+	+							+
Thymosin beta-4 (TMSB4X)	5052.9	+	+	+	+	+
Metallothionein-2 (MT2A)	6041.6	+	+	+	+	+
Cytochrome c oxidase copper chaperone (COX17)	6915.2	+	+	+	+	+
Guanine nucleotide-binding protein G(I)/G(S)/G(O) subunit gamma-10 (GNG10)	7205.3	+	+	+	+	+
Guanine nucleotide-binding protein G(I)/G(S)/G(O) subunit gamma-5 (GNG5)	7318.3	+	+	+	+	+
Copper transport protein ATOX1 (ATOX1)	7401.7	+	+	+	+	+
DNA-directed RNA polymerases I, II, and III subunit RPABC5 (POLR2L)	7645.6	+	+	+	+	+
40S ribosomal protein S28 (RPS28)	7840.9	+	+	+	+	+
Guanine nucleotide-binding protein G(I)/G(S)/G(O) subunit gamma-12 (GNG12)	8006.6	+	+	+	+	+
60S ribosomal protein L38 (RPL38)	8218.5	+	+	+	+	+
Small nuclear ribonucleoprotein G (SNRPG)	8496.3	+	+	+	+	+
Ubiquitin-like protein 5 (UBL5)	8547.2	+	+	+	+	+
Ubiquitin (RPS27A)	8565.3	+	+	+	+	+									+
Probable protein BRICK1 (C3orf10)	8745.4	+	+	+	+	+
UPF0727 protein C6orf115 (C6orf115)	9056.7	+	+	+	+	+
NEDD8 (NEDD8)	9072	+	+	+	+	+
40S ribosomal protein S21 (RPS21)	9111.6	+	+	+	+	+
Ubiquitin-fold modifier 1 (UFM1)	9117.9	+	+	+	+	+
U6 snRNA-associated Sm-like protein LSm6 (LSM6)	9127.9	+	+	+	+	+
Apolipoprotein C-I (APOC1)	9332.4	+	+	+	+	+					+
Mitochondrial import inner membrane translocase subunit Tim8 B (TIMM8B)	9343.3	+	+	+	+	+
Cytochrome c oxidase subunit 7A2, mitochondrial (COX7A2)	9396.6	+	+	+	+	+
40S ribosomal protein S27 (RPS27)	9460.9	+	+	+	+	+
Small nuclear ribonucleoprotein F (SNRPF)	9725.4	+	+	+	+	+	+
Molybdopterin synthase sulfur carrier subunit (MOCS2)	9755.2	+	+	+	+	+
Protein transport protein Sec61 subunit beta (SEC61B)	9974.4	+	+	+	+	+
Acyl-CoA-binding protein (DBI)	10044.8	+	+	+	+	+
Barrier-to-autointegration factor (BANF1)	10058.7	+	+	+	+	+
Signal recognition particle 9 kDa protein (SRP9)	10111.6	+	+	+	+	+
BolA-like protein 2 (BOLA2)	10116.4	+	+	+	+	+	+						+
Splicing factor 3B subunit 5 (SF3B5)	10135.5	+	+	+	+	+
Protein S100-A6 (S100A6)	10180.4	+	+	+	+	+
Neutrophil defensin 1 (DEFA1)	10201	+	+	+	+	+
Mitochondrial import inner membrane translocase subunit Tim10 (TIMM10)	10332.9	+	+	+	+	+
Dynein light chain 2, cytoplasmic (DYNLL2)	10350.1	+	+	+	+	+
Dynein light chain 1, cytoplasmic (DYNLL1)	10366.1	+	+	+	+	+
Mitochondrial import inner membrane translocase subunit Tim9 (TIMM9)	10378.1	+	+	+	+	+
Protein S100-P (S100P)	10400.4	+	+	+	+	+							+
N-alpha-acetyltransferase 38, NatC auxiliary subunit (NAA38)	10402.6	+	+	+	+	+
SH3 domain-binding glutamic acid-rich-like protein 3 (SH3BGRL3)	10437.8	+	+	+	+	+
Mitochondrial import inner membrane translocase subunit Tim13 (TIMM13)	10500.2	+	+	+	+	+
UPF0539 protein C7orf59 (C7orf59)	10741	+	+	+	+	+
Putative ataxin-7-like protein 3-like protein (ATXN7L3B)	10771.3	+	+	+	+	+
Small nuclear ribonucleoprotein E (SNRPE)	10803.9	+	+	+	+	+
U6 snRNA-associated Sm-like protein LSm2 (LSM2)	10834.6	+	+	+	+	+
Protein S100-A8 (S100A8)	10835	+	+	+	+	+
Small ubiquitin-related modifier 2 (SUMO2)	10871.2	+	+	+	+	+
NADH dehydrogenase [ubiquinone] 1 alpha subcomplex subunit 2 (NDUFA2)	10921.8	+	+	+	+	+
Dynein light chain roadblock-type 1 (DYNLRB1)	10922	+	+	+	+	+
10 kDa heat shock protein, mitochondrial (HSPE1)	10931.8	+	+	+	+	+						+
Mitochondrial import inner membrane translocase subunit Tim8 A (TIMM8A)	10998.2	+	+	+	+	+
Cystatin-A (CSTA)	11006.6	+	+	+	+	+
Interleukin-8 (IL8)	11098.4	+	+	+	+	+
Protein S100-A2 (S100A2)	11116.8	+	+	+	+	+							+
Cystatin-B (CSTB)	11139.3	+	+	+	+	+
Acylphosphatase-2 (ACYP2)	11139.4	+	+	+	+	+
Protein S100-A10 (S100A10)	11203.5	+	+	+	+	+
Protein dpy-30 homolog (DPY30)	11249.9	+	+	+	+	+
Acylphosphatase-1 (ACYP1)	11260.8	+	+	+	+	+
Dermcidin (DCD)	11284.1	+	+	+	+	+
Growth-regulated alpha protein (CXCL1)	11301.7	+	+	+	+	+					+		+		+
Vesicle-associated membrane protein 3 (VAMP3)	11309.1	+	+	+	+	+
C-X-C motif chemokine 3 (CXCL3)	11342.6	+	+	+	+	+									+
Histone H4 (HIST1H4A)	11367.7	+	+	+	+	+
Vesicle-associated membrane protein 8 (VAMP8)	11438.3	+	+	+	+	+
Protein S100-A13 (S100A13)	11471.7	+	+	+	+	+
60S acidic ribosomal protein P1 (RPLP1)	11514.1	+	+	+	+	+
Enhancer of yellow 2 transcription factor homolog (ENY2)	11528.9	+	+	+	+	+
Small ubiquitin-related modifier 1 (SUMO1)	11557	+	+	+	+	+
U6 snRNA-associated Sm-like protein LSm7 (LSM7)	11603	+	+	+	+	+
Small ubiquitin-related modifier 3 (SUMO3)	11637	+	+	+	+	+
Protein S100-A14 (S100A14)	11662.2	+	+	+	+	+
60S acidic ribosomal protein P2 (RPLP2)	11665.5	+	+	+	+	+
Thioredoxin (TXN)	11737.3	+	+	+	+	+
Protein S100-A11 (S100A11)	11741.1	+	+	+	+	+
Cytochrome c (CYCS)	11749.4	+	+	+	+	+
Glutaredoxin-1 (GLRX)	11775.8	+	+	+	+	+
Protein S100-A16 (S100A16)	11801.9	+	+	+	+	+
U6 snRNA-associated Sm-like protein LSm3 (LSM3)	11845.5	+	+	+	+	+
Peptidyl-prolyl cis-trans isomerase FKBP1A (FKBP1A)	11950.7	+	+	+	+	+
C-Myc-binding protein (MYCBP)	11967.2	+	+	+	+	+
Pterin-4-alpha-carbinolamine dehydratase (PCBD1)	11999.7	+	+	+	+	+
BolA-like protein 3 (BOLA3)	12114.4	+	+	+	+	+
ATPase inhibitor, mitochondrial (ATPIF1)	12248.8	+	+	+	+	+
Enhancer of rudimentary homolog (ERH)	12259.3	+	+	+	+	+
RING-box protein 1 (RBX1)	12273.4	+	+	+	+	+
SH3 domain-binding glutamic acid-rich-like protein 2 (SH3BGRL2)	12326.3	+	+	+	+	+
Cyclin-dependent kinase 2-associated protein 1 (CDK2AP1)	12365.4	+	+	+	+	+
Uncharacterized protein C17orf37 (C17orf37)	12403	+	+	+	+	+
PHD finger-like domain-containing protein 5A (PHF5A)	12405.5	+	+	+	+	+
Dynein light chain Tctex-type 1 (DYNLT1)	12451.7	+	+	+	+	+
Transcription initiation factor IIA subunit 2 (GTF2A2)	12457.2	+	+	+	+	+
Transcription elongation factor B polypeptide 1 (TCEB1)	12473.4	+	+	+	+	+	+
Macrophage migration inhibitory factor (MIF)	12476.5	+	+	+	+	+							+
NADH dehydrogenase [ubiquinone] iron-sulfur protein 5 (NDUFS5)	12518.1	+	+	+	+	+
60S ribosomal protein L35a (RPL35A)	12538.1	+	+	+	+	+
D-dopachrome decarboxylase (DDT)	12712.3	+	+	+	+	+
Eukaryotic translation initiation factor 1 (EIF1)	12732.9	+	+	+	+	+
UPF0562 protein C7orf55 (C7orf55)	12748.9	+	+	+	+	+
60S ribosomal protein L30 (RPL30)	12784.7	+	+	+	+	+
Tubulin-specific chaperone A (TBCA)	12855.2	+	+	+	+	+
Myotrophin (MTPN)	12895.3	+	+	+	+	+
40S ribosomal protein S26 (RPS26)	13015.5	+	+	+	+	+
Proteasome assembly chaperone 3 (PSMG3)	13103.6	+	+	+	+	+
Protein C10 (C12orf57)	13178.2	+	+	+	+	+
Transcription elongation factor SPT4 (SUPT4H1)	13193.3	+	+	+	+	+
Small nuclear ribonucleoprotein Sm D1 (SNRPD1)	13281.9	+	+	+	+	+
V-type proton ATPase subunit F (ATP6V1F)	13370.9	+	+	+	+	+
40S ribosomal protein S20 (RPS20)	13373	+	+	+	+	+
Mitogen-activated protein-binding protein-interacting protein (ROBLD3)	13507.9	+	+	+	+	+
Histone H2A.V (H2AFV)	13509.2	+	+	+	+	+									+
Small nuclear ribonucleoprotein Sm D2 (SNRPD2)	13527.1	+	+	+	+	+
Replication protein A 14 kDa subunit (RPA3)	13569.1	+	+	+	+	+
Mitogen-activated protein kinase scaffold protein 1 (MAPKSP1)	13623	+	+	+	+	+
Ribonuclease P protein subunit p14 (RPP14)	13693.6	+	+	+	+	+
Cytochrome c oxidase subunit 5B, mitochondrial (COX5B)	13695.7	+	+	+	+	+
Beta-2-microglobulin (B2M)	13714.9	+	+	+	+	+
Tax1-binding protein 3 (TAX1BP3)	13734.6	+	+	+	+	+
40S ribosomal protein S25 (RPS25)	13743	+	+	+	+	+
Proteasome assembly chaperone 4 (PSMG4)	13774.7	+	+	+	+	+
Histidine triad nucleotide-binding protein 1 (HINT1)	13802.1	+	+	+	+	+
Histone H2B type 1-C/E/F/G/I (HIST1H2BC)	13892.6	+	+	+	+	+	+					+
Small nuclear ribonucleoprotein Sm D3 (SNRPD3)	13916.6	+	+	+	+	+
Thioredoxin domain-containing protein 17 (TXNDC17)	13940.4	+	+	+	+	+
Histone H2B type 1-B (HIST1H2BB)	13950.8	+	+	+	+	+
Interferon-induced transmembrane protein 1 (IFITM1)	13964.7	+	+	+	+	+					+
Histone H2A type 2-A (HIST2H2AA3)	14096	+	+	+	+	+						+	+		+
Uncharacterized protein C1orf31 (C1orf31)	14116.5	+	+	+	+	+
NHP2-like protein 1 (NHP2L1)	14173.8	+	+	+	+	+
CD59 glycoprotein (CD59)	14177.2	+	+	+	+	+
tRNA methyltransferase 112 homolog (TRMT112)	14199.4	+	+	+	+	+
Programmed cell death protein 5 (PDCD5)	14285.3	+	+	+	+	+
Antileukoproteinase (SLPI)	14326	+	+	+	+	+
Activated RNA polymerase II transcriptional coactivator p15 (SUB1)	14395.9	+	+	+	+	+							+
60S ribosomal protein L31 (RPL31)	14463.2	+	+	+	+	+
Nuclear transport factor 2 (NUTF2)	14478.9	+	+	+	+	+
Ribonuclease UK114 (HRSP12)	14494.1	+	+	+	+	+
40S ribosomal protein S12 (RPS12)	14514.8	+	+	+	+	+
60S ribosomal protein L35 (RPL35)	14552.5	+	+	+	+	+
Signal recognition particle 14 kDa protein (SRP14)	14570.6	+	+	+	+	+
Prefoldin subunit 6 (PFDN6)	14583	+	+	+	+	+
Pre-mRNA branch site protein p14 (SF3B14)	14585.6	+	+	+	+	+
Microtubule-associated proteins 1A/1B light chain 3B (MAP1LC3B)	14688.2	+	+	+	+	+
Chromatin accessibility complex protein 1 (CHRAC1)	14711	+	+	+	+	+
Galectin-1 (LGALS1)	14715.8	+	+	+	+	+					+	+
60S ribosomal protein L22 (RPL22)	14787.3	+	+	+	+	+
40S ribosomal protein S15a (RPS15A)	14840	+	+	+	+	+
60S ribosomal protein L23 (RPL23)	14865.9	+	+	+	+	+

## Sheet: Table S5
Table S5. The numbers of LMr proteins (<15 kDa) identified in the secretomes of other cell lines, as obtained from 13 selected reports in the literature
Dataset	Cell type	Method used	Amount of protein used	No. of identified proteins			Percentage
				<15kd	>15kd	total	<15kd(%)	>15kd(%)
Swiss-Prot	N.A.	N.A.	N.A.	1715	18591	20306	8.44175	91.5582
Wu et al. 2010 (2 OSCC cell lines)(Ref. 32)	oral cavity squamous cell carcinoma	GeLC-MS/MS	50 mg	75	1724	1799	4.17	95.83
The present study	oral cavity squamous cell carcinoma	tricine-GeLC-MS/MS	500 mg	248	1470	1718	14.44	85.56
Ref. S1	head and neck cancer	in-solution digestion/LC-MS/MS	150 mg	49	760	809	6.05686	93.9431
Ref. S2	pancreatic cancer	in-solution digestion/LC-MS/MS	1 mg	173	3151	3324	5.20457	94.7954
Ref. S3	colorectal cancer	in-solution digestion/LC-MS/MS	100 mg	47	863	910	5.16484	94.8352
Ref. S4	Lung cancer	in-solution digestion/LC-MS/MS	0.8-1 mg	89	1740	1829	4.86605	95.134
Ref. S5	prostate cancer	in-solution digestion/LC-MS/MS	1 mg	133	1991	2124	6.26177	93.7382
Ref. S6	breast cancer	in-solution digestion/LC-MS/MS	N.A.	87	975	1062	8.19209	91.8079
Ref. S7	ovarian cancer	in-solution digestion/LC-MS/MS	N.A.	119	1920	2039	5.83619	94.1638
Ref. S8	melanoma-associated stroma cells	in-solution digestion/LC-MS/MS	N.A.	84	818	902	9.31264	90.6874
Ref. S9	Bladder, breast and prostate cancer	GeLC-MS/MS	20 mg	33	571	604	5.46358	94.5364
Ref. S10	Lung cancer	GeLC-MS/MS	80 mg	44	845	889	4.94938	95.0506
Ref. S11	Lung cancer	GeLC-MS/MS	50 mg	12	691	703	1.70697	98.293
Ref. S12	human embryonic stem cell	GeLC-MS/MS	50 mg	140	2901	3041	4.60375	95.3963
Ref. S13	bronchial epithelial cell line	GeLC-MS/MS	N.A.	40	521	561	7.13012	92.8699
N.A., not available.
References cited
Ref. S1	Sepiashvili, L., A. Hui, et al. (2012). "Potentially novel candidate biomarkers for head and neck squamous cell carcinoma identified using an integrated cell line-based discovery strategy." Mol Cell Proteomics 11(11): 1404-1415.
Ref. S2	Makawita, S., C. Smith, et al. (2011). "Integrated proteomic profiling of cell line conditioned media and pancreatic juice for the identification of pancreatic cancer biomarkers." Mol Cell Proteomics 10(10): M111 008599.
Ref. S3	Xue, H., B. Lu, et al. (2010). "Identification of serum biomarkers for colorectal cancer metastasis using a differential secretome approach." J Proteome Res 9(1): 545-555.
Ref. S4	Planque, C., V. Kulasingam, et al. (2009). "Identification of five candidate lung cancer biomarkers by proteomics analysis of conditioned media of four lung cancer cell lines." Mol Cell Proteomics 8(12): 2746-2758.
Ref. S5	Sardana, G., K. Jung, et al. (2008). "Proteomic analysis of conditioned media from the PC3, LNCaP, and 22Rv1 prostate cancer cell lines: discovery and validation of candidate prostate cancer biomarkers." J Proteome Res 7(8): 3329-3338.
Ref. S6	Kulasingam, V. and E. P. Diamandis (2007). "Proteomics analysis of conditioned media from three breast cancer cell lines: a mine for biomarkers and therapeutic targets." Mol Cell Proteomics 6(11): 1997-2011.
Ref. S7	Gunawardana, C. G., C. Kuk, et al. (2009). "Comprehensive analysis of conditioned media from ovarian cancer cell lines identifies novel candidate markers of epithelial ovarian cancer." J Proteome Res 8(10): 4705-4713.
Ref. S8	Paulitschke, V., R. Kunstfeld, et al. (2009). "Entering a new era of rational biomarker discovery for early detection of melanoma metastases: secretome analysis of associated stroma cells." J Proteome Res 8(5): 2501-2510.
Ref. S9	Lawlor, K., A. Nazarian, et al. (2009). "Pathway-based biomarker search by high-throughput proteomics profiling of secretomes." J Proteome Res 8(3): 1489-1503.
Ref. S10	Luo, X., Y. Liu, et al. (2011). "A high-quality secretome of A549 cells aided the discovery of C4b-binding protein as a novel serum biomarker for non-small cell lung cancer." J Proteomics 74(4): 528-538.
Ref. S11	Chang, Y. H., S. H. Lee, et al. (2012). "Comparative secretome analyses using a hollow fiber culture system with label-free quantitative proteomics indicates the influence of PARK7 on cell proliferation and migration/invasion in lung adenocarcinoma." J Proteome Res 11(11): 5167-5185.
Ref. S12	Bendall, S. C., C. Hughes, et al. (2009). "An enhanced mass spectrometry approach reveals human embryonic stem cell growth factors in culture." Mol Cell Proteomics 8(3): 421-432.
Ref. S13	Malard, V., L. Chardan, et al. (2012). "Analytical constraints for the analysis of human cell line secretomes by shotgun proteomics." J Proteomics 75(3): 1043-1054.

## Sheet: Table S6
Table S6. Secretion pathways predicted for the LMr proteins identified in the conditioned media from each OSCC cell line
Cell line	No. of proteins				Total MS-identified proteins	Percentage of predicted secreted proteins (No. of proteins)
	Classical secretiona	Nonclassical secretionb	Membrane proteinc	Others
OC3	20	139	6	62	227	72.68 (165)
OECM1	15	108	5	51	179	71.50 (128)
SAS	12	108	2	55	177	68.92 (122)
SCC4	18	140	7	63	228	72.36 (165)
SCC25	21	143	5	59	228	74.12 (169)
All five cell lines	25	150	7	66	248	73.38 (182)
a Predicted by SignalP software.
b Predicted by the SecretomeP program.
c Predicted by the TMHMM program.
